# Supplementary material for: Transcriptome and Cell Physiological Analyses in Different Rice Cultivars Provide New Insights Into Adaptive and Salinity Stress Responses
Source: Front Plant Sci. 2018 Mar 5;9:204. doi: 10.3389/fpls.2018.00204 (PMC5844958; doi:10.3389/fpls.2018.00204)
Supplement: Supplementary file 2 [file Table_2.xlsx]

## Sheet: Raw counts
Supplementary Table 2. Read raw counts. The following acronyms were used: V: Vialone Nano; B: Baldo; R: root; L: leaves; T: treated (3 days salt-stressed seedlings); C: control (without salt stress); 1,2,3 suffices stand for technical replicates.
GenID	VLT1	VLT2	VLT3	VLC1	VLC2	VLC3	VRT1	VRT2	VRT3	VRC1	VRC2	VRC3	BLT1	BLT2	BLT3	BLC1	BLC2	BLC3	BRT1	BRT2	BRT3	BRC1	BRC2	BRC3
Os01g14960	18	8	7	8	17	22	53	65	42	94	96	93	11	9	11	21	28	10	42	65	201	90	99	72
Os01g58020	1	6	6	3	7	6	0	0	0	0	0	0	5	3	3	4	4	3	0	0	0	0	0	0
Os01g02890	3	5	7	16	13	10	859	774	693	744	705	714	30	77	14	78	51	56	713	862	995	596	889	932
Os01g06670	0	12	2	3	6	1	0	0	0	0	0	0	4	11	30	8	4	1	0	0	2	0	0	0
Os01g10040	308	221	201	237	223	204	196	142	120	222	270	210	189	155	123	346	286	201	101	156	301	283	245	260
Os01g11660	64	46	43	61	55	61	161	142	86	83	89	97	22	44	58	53	46	32	110	139	246	130	149	131
Os01g22380	0	0	0	0	0	0	1	1	2	1	0	1	0	0	0	0	0	0	1	1	5	0	1	2
Os01g24190	0	0	0	1	0	0	0	2	3	2	1	1	2	1	0	0	1	0	1	2	6	0	0	1
Os01g25880	565	566	563	550	572	538	408	317	278	255	261	271	555	549	774	610	503	460	295	358	478	295	395	353
Os01g32500	0	0	0	0	0	1	0	0	0	0	0	0	1	0	0	0	0	0	0	0	0	1	0	0
Os01g36000	2	0	1	0	0	1	0	1	0	0	0	0	3	2	0	0	1	0	0	0	0	0	0	0
Os01g37550	0	0	0	0	0	0	0	0	0	0	0	0	0	0	0	0	0	0	0	0	0	0	0	0
Os01g46110	0	0	0	0	0	0	0	0	0	0	0	0	0	0	0	0	0	1	0	0	0	0	0	0
Os01g47650	908	732	690	614	645	577	1097	932	817	724	766	781	747	636	516	570	466	485	738	983	1244	894	1184	986
Os01g54670	77	81	77	201	120	59	499	491	478	826	1034	949	48	62	69	121	86	86	246	325	465	1138	1263	675
Os01g66820	31	54	34	59	48	30	21	8	5	7	4	7	18	35	24	27	25	21	10	7	12	3	8	10
Os01g68598	13	8	19	25	12	4	7	17	10	3	6	4	28	17	24	50	25	16	7	8	19	6	9	15
Os01g01270	2	0	0	0	0	0	0	0	0	0	0	0	3	5	1	1	10	4	1	1	6	4	3	5
Os01g01510	824	739	775	721	575	659	2161	1516	1371	1104	1244	1231	463	517	441	526	418	324	1395	1660	2147	1452	1765	1937
Os01g01740	195	113	113	189	129	87	616	681	477	775	845	748	159	154	58	149	126	125	622	801	1035	1030	1259	811
Os01g02430	0	0	0	2	4	0	1	0	0	0	0	0	13	30	20	12	12	14	39	54	69	35	44	50
Os01g02690	57	38	52	33	37	44	72	45	37	30	37	36	56	52	58	56	36	34	48	54	82	47	49	39
Os01g03230	0	0	0	0	0	0	2	0	0	0	0	0	0	0	1	0	0	0	0	0	0	0	0	0
Os01g03549	1059	910	741	1202	1024	1616	21	32	17	22	27	19	716	632	969	1330	1415	1082	17	28	91	41	37	23
Os01g03760	1736	1690	1614	1092	1004	916	3642	2812	2534	2339	2486	2913	992	1206	1053	884	747	651	2753	3258	4514	2691	3858	3765
Os01g04160	181	48	101	42	45	28	724	645	576	369	400	413	111	62	36	26	27	30	456	585	851	371	539	514
Os01g04409	1079	879	813	1231	861	644	1766	1540	1127	1046	943	1085	772	791	503	690	730	661	994	1505	2023	1618	1636	1212
Os01g04840	0	0	0	1	0	0	67	53	42	21	38	13	0	5	0	0	0	0	39	60	75	19	43	55
Os01g05010	151	136	159	140	110	126	427	410	292	240	321	336	58	94	130	81	78	69	429	462	839	372	467	599
Os01g05289	156	160	127	108	127	86	441	351	255	245	231	252	150	144	160	132	106	111	332	381	515	293	400	356
Os01g05510	530	472	533	400	377	344	727	632	558	518	444	492	200	228	62	180	142	115	190	285	358	269	391	201
Os01g05760	1	1	1	4	5	1	0	0	0	0	0	0	11	10	5	10	15	7	0	0	0	0	0	0
Os01g06340	24	12	15	7	6	12	2	3	3	4	3	0	3	3	11	9	6	4	4	2	8	2	0	6
Os01g07630	400	265	337	374	308	394	1618	1280	1019	1114	1059	1080	633	613	403	604	498	430	1114	1508	1890	1364	1486	1232
Os01g08680	260	191	198	92	82	90	170	126	111	78	98	108	160	164	127	111	86	103	144	127	192	103	140	150
Os01g08880	179	118	138	161	116	130	544	428	376	336	352	240	185	210	25	166	129	117	274	404	601	386	409	378
Os01g09130	0	0	0	0	0	0	1	1	1	1	0	0	0	0	0	0	0	0	0	0	1	0	0	0
Os01g09280	927	701	769	464	462	413	699	551	392	212	170	196	790	563	432	605	436	480	419	424	702	199	247	269
Os01g09665	28	17	10	26	10	21	24	19	19	8	13	9	20	14	12	14	11	9	30	51	63	22	10	42
Os01g09860	209	110	163	329	121	126	2794	2509	2142	2159	2236	2257	165	311	60	230	183	112	2482	2690	4448	2710	3275	3527
Os01g10210	394	397	449	418	475	486	96	89	30	13	8	17	356	276	597	662	370	456	16	31	63	22	19	16
Os01g10800	256	250	276	422	346	378	90	72	70	39	53	46	424	319	179	409	354	248	51	77	72	57	83	90
Os01g11260	60	62	57	72	64	49	298	239	246	189	177	224	88	83	49	128	80	91	262	322	415	292	381	302
Os01g12040	0	0	0	0	0	0	0	0	0	0	0	0	2	1	0	0	0	0	0	0	0	0	1	0
Os01g12950	80	80	80	94	65	77	284	257	251	213	205	192	130	150	42	92	84	101	235	324	370	242	293	262
Os01g13420	381	412	322	168	162	164	1144	1219	824	672	691	755	212	236	349	202	141	157	710	936	1346	704	899	566
Os01g14050	1027	880	988	657	726	495	2913	2396	2048	1582	1480	1849	1016	985	764	728	502	628	2286	2923	3106	1937	2996	2094
Os01g14260	0	0	0	0	0	1	0	0	0	0	0	0	0	0	0	0	0	0	0	0	0	0	0	0
Os01g14510	289	167	225	133	161	143	52	35	18	36	19	60	144	152	127	136	118	135	26	29	23	23	34	16
Os01g14770	2231	1672	2229	2068	1611	1756	2198	2219	1843	1715	1484	1315	1924	1857	315	2115	1761	1636	1189	1854	2413	1986	2221	1477
Os01g16060	14	20	12	27	24	19	33	20	18	17	17	17	76	37	43	92	68	67	49	77	76	54	69	65
Os01g16210	83	77	62	72	93	65	98	119	82	103	99	119	91	75	118	88	63	67	110	115	197	133	171	146
Os01g16390	1	0	0	0	1	0	64	40	32	27	29	33	1	3	0	1	0	0	42	46	58	22	36	37
Os01g16810	8	18	2	7	12	7	106	133	67	54	48	44	25	11	6	2	10	6	83	101	248	64	37	90
Os01g16960	1001	980	966	716	638	691	2980	2496	1892	1843	1947	2228	568	669	419	454	512	450	1939	2228	3171	2277	2951	2981
Os01g18040	0	0	0	0	0	0	0	0	0	0	0	0	0	0	0	0	0	0	0	0	0	0	0	0
Os01g19240	0	0	0	0	0	0	15	11	13	6	4	4	0	0	1	0	1	0	10	14	22	4	5	5
Os01g19870	261	222	204	234	167	219	1001	806	659	704	668	676	240	247	114	233	191	183	795	901	1295	875	1028	1024
Os01g20890	765	592	654	743	709	718	1299	1003	892	988	974	835	761	627	463	867	650	543	694	947	1480	1176	1258	1218
Os01g22860	0	0	0	0	0	0	0	0	0	0	0	0	0	0	0	0	0	0	0	0	0	0	0	0
Os01g23330	1	0	1	0	0	0	0	0	0	1	0	0	0	1	2	0	0	1	0	0	0	1	2	1
Os01g23580	137	437	293	47	40	46	221	166	84	99	92	108	121	182	126	36	18	68	93	136	187	84	119	139
Os01g23980	0	0	1	1	3	2	13	9	10	3	3	4	0	2	0	2	2	3	19	26	29	9	11	10
Os01g24410	0	0	0	0	0	0	0	0	0	0	0	0	0	0	0	0	0	0	0	0	0	0	0	1
Os01g25290	0	0	0	0	0	0	0	0	0	0	0	0	0	0	0	0	0	0	0	0	0	0	0	0
Os01g25450	0	0	0	0	0	0	0	0	0	0	0	0	0	0	0	0	0	0	0	0	0	0	0	0
Os01g26160	1384	1127	1256	973	692	984	2339	1898	1735	1272	1299	1349	967	1032	411	713	640	633	1654	1970	2445	1658	2192	1951
Os01g27250	0	0	0	0	0	0	0	0	0	0	0	0	0	0	0	0	0	0	0	0	1	0	0	0
Os01g27730	803	637	728	725	628	716	2025	1423	1297	1074	1174	1164	455	473	409	499	457	313	1335	1525	2150	1372	1781	2096
Os01g28310	0	0	0	0	0	0	0	0	0	0	0	0	0	0	0	0	0	0	0	0	0	0	0	0
Os01g28570	0	0	0	0	0	0	0	0	0	0	0	0	0	0	0	0	0	0	0	0	0	0	0	0
Os01g29230	1446	1075	1545	1493	1122	1150	2859	2138	2041	1699	1738	1654	1828	1696	496	1482	1206	1230	2013	2885	2912	2281	3183	2583
Os01g29469	999	926	987	980	1018	937	684	511	452	333	364	392	1003	1045	1289	1225	865	908	513	601	772	509	626	547
Os01g29700	0	0	0	0	0	0	0	0	0	0	0	0	0	0	0	0	0	0	0	0	0	0	0	0
Os01g30956	3	2	2	9	2	4	50	31	24	41	38	17	10	11	3	8	5	6	34	29	37	55	56	82
Os01g31160	4	2	1	2	2	2	7	2	3	0	0	1	8	2	3	2	2	1	1	1	2	0	1	0
Os01g31400	1	0	0	0	1	1	0	4	1	0	0	0	1	3	1	0	1	0	0	0	3	0	2	0
Os01g32090	4275	3702	3142	3203	3311	3452	3914	3675	2703	2599	2780	3228	3795	3111	2937	3502	3190	3464	2894	3310	4658	3278	4206	2941
Os01g32080	4220	3652	3093	3160	3266	3377	3842	3608	2639	2541	2723	3184	3763	3072	2913	3444	3130	3410	2841	3259	4562	3224	4128	2857
Os01g32964	540	387	330	546	465	348	857	701	604	516	530	633	353	351	293	324	297	337	660	851	1114	833	933	830
Os01g33290	0	0	0	0	0	0	0	0	0	0	0	0	0	0	0	0	0	0	0	0	0	0	0	0
Os01g34470	1	0	0	0	2	1	3	3	6	2	0	0	5	1	1	0	0	1	3	2	7	2	0	2
Os01g34700	2828	2582	2419	1898	1751	1878	3857	3659	2740	2425	2642	3338	2208	2256	2302	2193	1856	1661	3242	3384	4483	3498	4819	3634
Os01g34890	325	180	249	175	152	164	1934	1521	1371	831	759	867	285	310	15	193	136	182	1170	1464	1536	1175	1459	1092
Os01g35050	1081	726	919	1368	829	770	7470	5013	4493	5062	4657	6128	1086	1182	547	1372	982	802	4724	5853	5910	5997	8463	6047
Os01g37325	0	3	1	2	0	0	1	2	2	1	1	2	0	4	1	2	5	1	0	5	3	2	2	2
Os01g37910	5196	5229	5320	3269	2757	3001	6172	5263	4753	3402	3919	4183	3519	4004	3658	6232	4227	5543	4728	6598	6776	4998	5788	3490
Os01g38140	28	47	36	57	51	45	10	6	4	6	2	5	21	20	16	28	17	10	4	7	14	4	6	10
Os01g39980	0	0	0	0	0	1	0	0	0	0	0	0	0	0	0	0	0	0	0	0	0	0	0	0
Os01g40390	0	0	0	0	0	0	1	0	0	0	0	0	0	0	0	0	0	0	1	0	0	0	0	1
Os01g40990	2450	1489	2194	1741	1377	1616	2879	2271	2085	1757	1645	1779	2238	2010	457	1460	1423	1363	1882	2668	2759	1922	2665	2377
Os01g41210	141	155	166	174	167	159	324	230	200	180	171	226	174	194	116	190	133	147	184	315	329	172	296	291
Os01g41440	0	0	0	0	0	0	0	1	0	0	0	0	0	0	0	0	0	0	0	0	0	0	0	0
Os01g42630	347	257	302	296	261	230	564	429	415	354	322	338	266	305	295	264	227	194	375	438	607	429	530	455
Os01g42830	642	555	528	517	458	465	963	804	687	591	598	683	533	571	518	489	412	412	705	856	1093	697	849	737
Os01g44130	21	18	15	29	2	23	629	466	461	456	351	528	66	88	51	129	61	78	509	583	609	417	712	621
Os01g44320	0	0	0	0	0	0	0	0	0	0	0	0	1	0	0	0	1	0	0	0	0	0	0	0
Os01g45030	136	54	117	71	46	71	110	75	88	54	52	61	90	65	2	65	41	47	56	81	97	70	95	82
Os01g46710	2276	1514	1641	1531	1416	1425	3042	2627	2379	1893	1894	2028	2158	1836	782	1601	1332	1349	2097	2596	3266	2441	3109	2666
Os01g47250	0	0	1	0	0	0	0	0	0	0	0	0	0	0	0	0	0	0	0	0	1	0	0	0
Os01g47470	193	108	132	101	88	82	1163	912	803	1066	1050	1280	137	168	87	167	101	121	1068	1131	1427	1196	1906	1631
Os01g47850	0	0	0	0	0	0	0	0	0	0	1	0	0	0	0	0	0	0	0	0	0	1	0	1
Os01g48680	1117	868	1058	1558	1281	1112	1105	716	731	806	796	864	1730	1603	832	1606	1191	1301	769	995	1023	884	1369	1125
Os01g48874	730	650	679	740	651	633	158	165	128	136	138	136	746	716	501	776	774	800	105	151	261	180	186	129
Os01g49740	2481	2183	2230	1964	2067	2264	57	66	30	76	66	66	2302	2016	2472	2666	2138	2153	40	70	134	100	128	54
Os01g49950	3	0	6	0	2	1	20	22	21	18	12	11	0	0	0	0	6	0	8	11	12	12	18	18
Os01g50170	47	38	24	78	99	73	3	0	1	1	0	0	43	25	34	63	118	105	4	2	5	0	2	0
Os01g51290	4696	2851	3921	3690	3482	2779	6690	6426	5169	4342	4360	4145	3886	3609	1417	4202	3037	3447	4936	6391	10031	6726	6665	5658
Os01g51570	1189	2147	828	3131	3418	1950	2692	1344	1367	1122	937	1542	1083	1168	1129	2675	2022	1929	1159	1765	3469	1051	912	812
Os01g52000	0	0	0	0	0	0	1	1	0	0	0	1	0	1	0	0	0	0	0	0	0	0	1	0
Os01g52470	21	39	23	98	42	99	21	8	7	1	10	5	34	43	32	83	94	67	34	45	129	8	18	5
Os01g53150	1020	932	1024	1416	1556	1576	407	352	278	282	282	288	1421	1045	1221	1621	1371	1113	294	379	619	350	442	358
Os01g54920	3082	2847	2820	2720	2672	2532	2841	2539	2003	1905	1907	2141	2463	2671	2682	2761	2329	2311	2370	2571	4109	2485	3052	2678
Os01g55120	1	0	1	1	0	0	0	0	2	0	0	0	0	3	0	0	1	0	0	1	1	2	3	3
Os01g56000	1111	772	792	689	601	623	1386	1202	1044	656	693	783	884	778	366	533	497	538	955	1091	1575	936	1277	1035
Os01g56590	1562	1153	1442	1253	929	1025	2496	1881	1835	1452	1460	1619	1349	1454	434	1062	990	923	1942	2571	2718	1913	2819	2344
Os01g56940	44	29	25	62	57	43	159	163	137	125	130	136	46	32	17	48	45	40	156	167	225	162	203	274
Os01g57150	1	0	4	5	1	2	35	54	28	32	40	48	1	2	5	1	1	2	36	28	56	29	28	45
Os01g57790	0	2	1	1	0	0	0	0	1	0	0	0	1	0	0	1	0	0	0	0	0	0	1	2
Os01g58280	3374	8070	6464	1946	599	1391	537	278	132	11	8	9	1730	3134	2176	1213	722	1261	43	44	114	32	40	16
Os01g58510	46	50	41	38	40	43	52	71	45	41	27	52	32	24	21	30	33	29	25	57	110	46	46	31
Os01g59220	1	1	1	2	1	0	2	1	0	0	0	0	1	3	0	1	0	3	0	0	1	0	0	0
Os01g59600	1839	1794	1639	1552	1364	1358	3476	2586	2396	2235	2087	2496	1355	1437	1853	1455	1117	1151	2565	3180	3734	2586	3933	3298
Os01g60050	0	0	0	0	0	0	6	7	6	4	5	6	0	2	0	2	0	0	5	9	9	6	3	2
Os01g60270	285	207	227	170	153	150	827	700	593	415	434	445	181	198	179	158	136	142	627	716	1093	597	803	663
Os01g60960	4	3	3	12	1	5	142	113	91	126	108	105	1	5	3	10	7	4	93	120	197	92	104	140
Os01g61120	2798	1970	2328	3850	4116	3940	449	382	311	309	347	390	3345	2525	1944	4438	3771	3860	276	350	448	421	554	379
Os01g61430	250	182	220	185	190	176	248	226	173	108	133	128	206	160	201	203	149	129	144	214	298	160	206	183
Os01g62300	2888	1812	1912	1531	1345	1567	2178	1926	1366	1890	1950	1990	1895	1600	1105	1544	1286	1037	1400	1855	3160	2586	2516	2381
Os01g62900	811	383	444	262	259	196	1481	1371	1088	226	330	280	1198	522	254	315	259	179	1356	1824	1617	267	403	526
Os01g63100	0	0	0	0	0	0	0	0	0	0	0	0	0	0	0	0	0	0	0	0	1	0	0	0
Os01g63920	1	1	3	2	1	1	0	2	0	0	0	0	0	2	0	0	0	0	0	0	3	0	0	2
Os01g64080	0	0	0	0	0	0	0	0	0	0	0	0	0	2	0	0	1	0	0	0	0	0	0	0
Os01g64350	533	357	311	304	369	274	668	840	576	550	525	447	375	357	212	278	226	259	512	690	1353	497	607	550
Os01g64810	481	444	469	463	357	356	806	656	571	566	444	644	463	380	326	437	359	341	573	705	892	705	867	681
Os01g65480	153	122	111	142	107	76	1624	1626	1240	1734	1358	1675	145	194	113	218	149	135	1245	1560	2547	1793	2216	1620
Os01g65680	841	873	681	592	457	678	1673	1886	1045	2071	1670	1760	393	458	710	551	595	500	919	1188	3076	1897	1774	1236
Os01g66350	2744	2024	2261	2261	2395	1975	1471	1103	997	875	953	1186	1921	1843	1549	1936	1698	1654	1023	1328	1502	1296	1754	1340
Os01g67880	485	444	408	349	310	304	833	802	608	600	569	630	399	371	312	303	294	263	706	876	1216	811	929	773
Os01g68350	0	0	0	0	0	0	0	0	0	0	0	0	0	0	0	0	0	0	0	0	0	0	0	0
Os01g69240	7	1	3	2	5	8	8	7	5	13	18	4	6	1	1	12	8	4	1	12	13	10	10	3
Os01g70020	821	799	886	693	592	556	1949	1633	1424	1335	1585	1608	621	716	496	592	440	479	1487	1727	2265	1766	2386	2361
Os01g70360	0	0	0	0	0	0	0	1	0	0	0	0	0	0	1	0	0	2	0	0	0	1	0	0
Os01g71106	708	451	592	756	591	580	2261	1870	1659	1446	1309	1463	699	721	257	704	519	537	1544	1939	2367	1691	2165	1829
Os01g71520	0	0	0	0	0	0	0	0	0	0	0	0	0	0	0	0	0	0	0	0	0	0	0	0
Os01g71700	67	166	90	17	3	14	112	49	32	14	24	15	48	69	117	19	28	17	50	52	128	18	16	32
Os01g71930	328	326	336	378	325	288	723	685	629	785	663	777	367	422	223	411	374	317	627	908	1273	835	1123	817
Os01g72530	920	590	428	399	156	191	1529	806	482	881	439	931	357	349	502	986	454	421	711	821	2291	2103	1649	729
Os01g72990	969	884	1016	1139	794	739	3897	2821	2559	2047	1770	2498	929	1119	554	989	724	899	2457	3483	3430	2720	3640	2941
Os01g73260	0	0	0	0	1	0	0	0	0	0	0	0	2	0	0	0	0	0	0	0	0	0	0	0
Os01g73990	923	1043	975	710	580	529	3290	2651	2183	2353	2140	2978	705	916	974	684	478	532	2527	2794	3636	2632	3904	3275
Os01g74460	855	575	583	618	530	509	1129	1009	818	784	787	927	725	598	280	630	528	516	828	986	1212	933	1164	968
Os01g01040	1166	771	833	783	635	662	1535	1365	1141	1201	1050	1367	787	875	398	764	611	617	1284	1549	1951	1400	1954	1390
Os01g01070	459	394	389	380	334	331	611	468	375	304	325	370	418	382	324	347	290	282	474	570	777	450	545	593
Os01g01100	14	4	14	24	12	19	0	0	0	0	0	0	0	0	0	0	0	0	0	0	0	0	2	0
Os01g01130	451	474	422	442	576	517	273	254	236	193	220	224	730	536	934	598	505	603	245	288	482	217	311	264
Os01g01200	0	0	4	3	0	2	1	3	1	0	0	0	3	1	0	1	0	0	1	2	1	0	4	0
Os01g01240	0	0	0	0	0	0	0	0	0	0	0	0	0	0	0	0	0	0	0	0	0	0	0	0
Os01g01302	1935	1887	2024	2920	3280	3324	129	113	81	106	102	84	2323	2049	2833	3829	3008	2478	69	95	163	97	175	119
Os01g01330	128	89	60	83	67	82	195	275	123	147	138	102	79	63	47	55	64	52	120	160	390	153	156	113
Os01g01360	214	132	131	117	92	125	142	196	92	152	125	123	143	132	73	123	110	95	111	153	371	152	168	117
Os01g01420	1838	1490	1620	1609	1548	1785	730	643	527	548	537	620	1937	1613	1452	1889	1559	1575	526	706	884	712	950	717
Os01g01620	1844	1452	1494	1231	1061	1014	2747	2301	1808	1759	1840	2415	1707	1587	1642	1096	857	912	1780	2158	2838	2496	2862	1981
Os01g01660	57	84	97	115	78	106	153	132	99	587	405	951	172	170	128	340	284	306	247	314	666	1364	747	482
Os01g01689	1375	940	1524	1140	945	977	2791	2300	2375	1579	1486	1486	1394	1429	443	1086	882	960	1981	2697	3134	2095	2812	2356
Os01g01710	6893	5802	6309	6750	6501	6429	1524	923	702	726	501	1002	7335	7650	5291	7245	6353	6200	855	1287	1271	730	959	831
Os01g01800	1261	877	993	761	583	553	1060	847	705	643	655	873	928	725	404	704	543	567	720	900	1143	809	1096	825
Os01g01830	1439	1114	1251	1319	1048	1145	2258	1880	1628	1687	1662	1701	1270	1369	805	1393	1104	1092	1641	2116	2726	1942	2596	2280
Os01g01840	419	1262	357	487	479	493	0	0	2	0	0	0	332	256	278	222	217	450	0	0	1	0	8	1
Os01g01860	0	0	0	0	0	0	0	0	0	0	0	0	0	0	0	0	0	0	0	0	0	0	0	0
Os01g01900	0	0	0	0	0	0	0	0	0	0	0	0	0	0	0	0	0	0	0	0	0	0	0	0
Os01g01925	1	4	1	1	2	1	5	3	1	1	0	1	5	2	0	3	1	1	3	4	3	0	0	3
Os01g02000	137	89	64	35	42	55	182	281	155	120	151	90	105	75	38	25	44	45	164	204	380	210	185	120
Os01g02040	284	165	158	298	197	182	759	741	594	549	534	572	191	220	142	174	211	165	589	787	1146	698	829	867
Os01g02090	1386	1067	1178	1182	1102	988	2619	2374	1953	2051	2057	2283	1403	1257	776	1321	1018	1060	2056	2491	3358	2426	3158	2751
Os01g02170	122	144	104	87	112	128	216	230	158	138	140	145	81	84	65	63	66	48	148	171	371	176	205	250
Os01g02270	1	1	1	0	2	2	1	0	1	0	1	1	7	4	3	10	4	1	6	12	6	12	4	9
Os01g02290	10	15	13	38	30	9	97	77	66	34	33	42	25	31	20	69	43	51	208	221	358	350	301	194
Os01g02320	26	52	37	30	14	27	53	29	44	23	19	18	238	171	121	173	163	146	306	382	563	245	352	351
Os01g02370	18	15	17	41	29	22	0	2	1	1	0	2	129	106	101	233	267	229	0	4	0	2	1	1
Os01g02540	0	0	0	2	3	0	0	0	0	0	0	0	0	0	5	0	0	0	0	0	0	0	0	0
Os01g02600	212	258	280	207	134	182	83	80	57	48	29	29	200	260	189	223	176	215	62	82	102	45	40	48
Os01g02629	0	0	0	0	0	0	0	0	0	0	0	0	0	0	5	0	0	0	0	0	0	0	0	0
Os01g02660	0	0	0	0	0	0	0	0	0	0	0	0	0	0	5	0	0	0	0	0	0	1	0	0
Os01g02720	667	551	495	590	529	522	1053	792	683	627	663	699	489	464	276	394	330	326	565	720	961	679	867	800
Os01g02740	6	4	18	30	13	34	0	0	0	0	0	0	75	99	0	115	94	73	10	30	30	16	30	13
Os01g02840	64	68	79	83	55	98	45	29	32	17	9	18	107	75	33	66	73	45	19	34	45	12	15	24
Os01g02930	220	127	119	28	38	24	520	491	297	277	417	326	51	37	44	25	10	21	324	430	759	311	392	439
Os01g02950	0	0	0	0	0	1	22	16	8	7	10	7	1	0	0	2	1	0	10	12	23	8	4	12
Os01g03020	2057	1614	2088	2362	2087	2014	282	240	265	187	212	209	2442	2123	1383	2216	1903	1810	248	335	383	250	394	293
Os01g03040	2468	2053	2188	2220	2516	2632	98	103	62	80	75	51	1988	1661	2539	2140	2190	1949	65	81	138	96	132	78
Os01g03144	2204	1757	1817	1823	1615	1671	1039	870	768	518	516	561	2180	1919	1012	1704	1479	1494	622	877	1194	612	787	714
Os01g03200	0	0	0	0	0	0	2	0	0	0	0	0	0	0	0	0	0	0	0	0	0	0	0	0
Os01g03370	0	0	0	0	0	0	5	0	0	3	0	3	0	2	2	0	0	1	2	0	3	2	0	0
Os01g03420	1	0	1	0	0	0	2	0	0	2	0	0	0	0	0	0	0	0	0	0	0	0	0	0
Os01g03452	1	1	2	1	0	0	5	1	0	2	2	2	1	1	0	1	0	2	0	0	1	0	0	0
Os01g03520	1646	1212	1284	1077	923	903	2142	1651	1442	1156	1179	1411	1407	1226	603	1048	907	967	1427	1937	2081	1607	2194	1853
Os01g03590	0	0	0	0	0	1	2	0	0	2	0	0	0	0	0	0	0	0	0	0	0	0	0	0
Os01g03610	0	0	0	0	0	0	2	0	0	2	0	0	0	0	0	0	0	0	0	0	0	0	0	0
Os01g03630	0	0	0	0	4	0	44	60	46	87	47	90	1	11	1	0	0	0	95	125	197	77	117	58
Os01g03650	1059	1031	988	1061	1048	1138	360	336	276	223	238	269	1053	888	1059	1085	1031	762	245	335	512	286	418	340
Os01g03780	0	0	0	0	0	1	0	0	0	2	0	0	1	1	0	0	0	0	0	0	0	0	0	0
Os01g03860	0	0	0	0	0	0	0	0	0	0	0	0	0	0	0	0	0	0	0	0	0	0	0	0
Os01g04005	0	1	0	1	0	0	0	0	1	0	0	0	0	0	0	0	0	0	0	0	1	0	0	0
Os01g04120	101	97	100	79	101	89	566	613	411	227	305	242	134	113	88	98	96	94	362	507	967	258	245	345
Os01g04200	1265	717	956	488	535	372	864	707	609	609	610	631	780	578	421	417	298	327	617	848	1007	692	900	678
Os01g04450	216	349	244	166	141	116	481	383	261	352	222	366	148	226	217	121	100	162	262	385	610	399	394	287
Os01g04490	108	105	137	115	85	73	145	105	96	51	51	55	121	105	78	83	78	78	103	131	173	85	111	93
Os01g04520	6	1	5	1	0	2	0	0	0	0	0	1	2	9	2	2	6	4	1	8	7	6	3	4
Os01g04600	17	17	12	21	14	21	77	53	46	48	47	57	19	14	17	17	12	10	51	64	87	57	75	70
Os01g04640	34	20	21	47	22	32	112	88	64	72	80	92	9	17	16	96	69	42	65	82	154	119	126	78
Os01g04920	521	363	397	624	488	637	300	273	281	462	357	607	372	373	333	674	765	496	331	438	379	388	889	437
Os01g04950	3335	2085	1716	1050	878	901	1192	1281	861	1493	1415	1444	1285	1042	814	1325	1025	976	791	1124	1913	1679	1771	929
Os01g05060	983	1107	1402	1329	1222	1347	247	215	167	198	193	195	760	715	1101	1079	884	537	164	189	300	201	265	241
Os01g05320	0	1	1	0	0	0	1	0	0	1	0	0	1	0	0	0	1	0	0	1	0	0	2	0
Os01g05370	0	0	0	0	0	0	0	0	0	0	0	1	1	1	0	0	0	0	1	0	2	0	1	1
Os01g05480	11	10	11	38	21	12	2	4	3	1	3	0	14	17	16	15	23	17	3	6	3	1	4	2
Os01g05500	5499	3996	5348	4352	3385	3650	5444	3967	3863	3380	3082	3409	5120	5176	1465	3604	3141	3342	3420	4594	4586	3794	5394	4023
Os01g05530	889	847	829	688	587	616	1324	958	771	666	714	762	312	301	216	234	193	205	222	259	328	222	312	259
Os01g05560	865	693	623	592	495	675	1064	1125	725	839	843	907	596	474	518	491	540	446	658	813	1497	939	1039	988
Os01g05600	22	25	25	24	20	10	39	23	35	19	16	14	14	22	5	9	10	7	17	34	36	24	30	32
Os01g05630	423	346	307	144	188	184	976	934	557	1044	1024	970	230	257	274	186	152	179	694	777	1565	1350	1468	1138
Os01g05660	623	496	471	625	350	376	500	296	272	314	283	430	620	545	337	400	495	433	294	368	323	458	574	403
Os01g05694	125	88	102	76	65	64	169	122	111	128	137	116	55	59	119	142	82	84	163	180	232	161	236	202
Os01g05730	0	0	0	0	0	0	0	0	0	0	0	0	0	0	2	0	0	0	0	0	0	0	0	0
Os01g05820	124	72	68	82	46	74	247	338	170	385	340	371	127	133	164	129	123	102	244	275	457	396	435	259
Os01g05840	767	418	705	1047	812	803	58	41	57	62	73	54	913	774	989	1172	872	854	37	52	55	62	89	74
Os01g05890	0	0	0	2	0	0	0	0	0	0	0	0	0	0	2	0	0	1	0	0	0	0	0	0
Os01g05900	822	776	759	616	574	585	1919	1642	1138	1483	1347	1498	489	512	628	546	417	438	1241	1326	2640	1652	1849	1672
Os01g05940	172	117	121	86	90	103	232	171	167	190	135	218	95	92	54	77	61	76	185	199	319	169	275	216
Os01g05970	1371	1313	1245	690	607	723	1882	1647	1063	1649	1602	1687	740	734	1017	666	496	521	1421	1590	3140	2017	2402	2093
Os01g06000	151	101	142	107	77	98	224	212	188	161	170	152	137	144	60	85	78	83	185	226	329	178	284	218
Os01g06150	39	44	42	47	43	41	18	3	4	13	10	8	61	52	62	104	70	89	9	11	12	3	14	31
Os01g06390	0	0	0	0	0	0	0	0	0	0	0	0	0	0	0	0	0	0	0	0	1	0	0	0
Os01g06510	226	228	175	262	233	155	431	296	274	199	183	252	165	143	99	161	120	147	233	284	364	215	286	247
Os01g06530	0	0	0	0	0	0	0	0	0	0	0	0	0	0	0	0	0	0	2	0	0	0	0	0
Os01g06600	1133	1099	1063	784	640	629	2075	1564	1602	1394	1110	1531	829	897	765	774	594	653	1371	2121	2365	1427	2101	1660
Os01g06640	441	528	416	175	152	153	648	515	301	163	166	130	179	236	266	96	68	93	283	410	648	257	191	201
Os01g06700	1	0	1	0	1	0	0	0	0	0	0	0	1	0	0	0	0	0	0	0	0	0	0	0
Os01g06720	9	3	2	14	5	1	0	0	1	0	0	1	0	2	0	1	1	3	0	0	3	0	1	3
Os01g06770	0	0	0	0	0	0	0	0	0	0	0	0	0	0	0	0	0	0	0	0	0	0	0	0
Os01g06890	222	115	130	22	22	9	17	12	10	7	2	1	5	10	3	7	4	3	0	5	1	2	1	0
Os01g06970	0	0	0	0	0	0	0	0	0	0	0	0	0	0	0	0	0	0	0	0	0	0	0	0
Os01g07070	873	693	584	462	406	444	1143	1070	765	735	746	742	663	545	445	548	376	435	815	871	1573	949	1147	1079
Os01g07100	321	268	264	304	234	239	475	347	302	287	292	286	311	320	185	297	224	229	390	494	527	375	504	446
Os01g07120	1096	573	532	407	403	295	709	556	455	405	426	442	484	329	222	252	235	269	434	600	782	526	617	477
Os01g07130	319	148	157	73	71	51	213	152	132	84	89	98	125	60	46	38	45	45	96	159	190	86	119	91
Os01g07250	1159	1222	1218	1199	1152	1105	1326	935	860	1006	882	1281	1045	1026	954	1136	875	912	1079	1218	1182	978	1503	1303
Os01g07330	70	45	64	68	42	51	243	182	157	149	156	180	47	53	26	39	34	30	219	226	290	164	252	304
Os01g07376	393	426	459	345	321	310	711	522	366	444	352	504	305	279	313	336	215	221	407	529	548	408	605	413
Os01g07400	608	474	563	456	427	417	793	675	600	559	549	701	550	479	301	500	352	407	537	678	904	632	923	695
Os01g07490	1805	1409	1772	1292	1033	1087	3842	2981	3020	1948	1989	2142	1798	1840	586	1110	961	1105	2603	3484	3576	2409	3478	2876
Os01g07570	3	2	8	31	23	16	1065	1122	651	1172	1068	1148	9	44	6	93	42	10	749	924	1743	1077	1258	1253
Os01g07600	59	59	63	59	73	85	51	28	18	24	29	26	69	69	64	74	71	58	13	29	35	32	31	37
Os01g07660	0	1	2	0	0	0	2	2	2	3	0	4	2	0	0	0	0	0	0	2	1	0	0	0
Os01g07710	0	0	0	0	0	0	2	0	0	0	0	0	2	0	0	0	0	0	0	1	0	0	0	1
Os01g07820	0	0	0	0	0	0	0	0	0	0	0	0	0	0	0	0	0	0	0	0	0	0	0	0
Os01g07840	0	0	0	2	0	1	0	0	0	0	1	0	0	0	0	0	0	0	0	0	0	0	0	0
Os01g07860	0	0	0	0	0	0	0	0	0	0	0	0	0	0	0	0	0	0	0	0	1	0	0	0
Os01g07960	1216	1229	1151	1334	1254	1355	1733	1496	1034	1321	1115	1169	1088	1078	1181	1555	1309	1098	1013	1243	2128	1536	1794	1470
Os01g07990	1	0	0	1	0	3	16	14	12	8	5	2	22	30	0	23	15	15	38	53	56	58	66	48
Os01g08020	1668	1812	2508	2683	2431	3415	7	3	4	2	2	1	1858	2801	1798	3309	3696	2831	1	13	3	12	51	3
Os01g08190	6	8	9	9	12	10	59	68	56	58	47	48	10	13	8	13	17	8	66	73	104	80	87	106
Os01g08250	2	0	0	0	3	1	0	1	0	0	0	0	1	1	1	2	2	0	0	2	1	0	1	0
Os01g08350	2	1	4	2	3	1	3	1	4	4	6	0	0	3	2	8	1	3	1	1	1	5	4	1
Os01g08430	1890	1315	1600	1231	1083	1247	1811	1487	1346	1035	1077	1261	1711	1485	600	1091	1019	1159	1274	1575	1823	1285	1906	1604
Os01g08450	831	868	868	689	611	577	1523	1126	938	1148	1048	1238	557	628	526	609	470	489	1127	1448	1858	1263	1827	1603
Os01g08510	1045	913	1208	1769	1631	1607	193	160	136	90	95	107	1935	1607	1146	1857	1605	1639	157	166	173	127	207	173
Os01g08540	202	127	204	165	120	129	480	367	366	384	372	349	170	183	84	123	134	151	301	400	463	348	524	503
Os01g08580	407	320	269	298	276	281	508	446	315	320	373	356	348	318	273	307	233	263	419	437	624	411	490	494
Os01g08650	150	114	105	106	81	104	195	226	181	102	121	93	154	180	140	134	163	138	206	271	474	274	264	177
Os01g08710	23	20	17	21	9	17	110	104	88	77	85	63	37	27	24	31	33	28	102	121	213	111	136	116
Os01g08720	0	0	0	0	0	0	0	0	0	0	0	0	0	0	0	0	0	0	0	0	0	0	0	0
Os01g08750	2650	1541	2453	2087	1540	1854	2930	2290	2174	1738	1632	1767	2400	2304	594	1616	1475	1455	2113	2844	2830	2287	3087	2566
Os01g08890	1748	1043	1439	1512	1268	1482	440	302	278	273	150	207	1671	1403	517	1442	1333	1078	361	495	651	334	437	239
Os01g08930	931	761	875	952	937	1067	616	478	448	352	395	357	850	747	563	840	726	494	330	439	665	421	543	520
Os01g09020	1879	780	892	452	371	365	1171	968	899	585	575	701	710	516	356	381	322	354	672	927	1120	809	1025	740
Os01g09170	0	0	0	0	1	0	0	0	0	0	0	0	0	0	0	0	1	0	0	0	0	0	0	0
Os01g09310	366	224	334	296	273	276	283	253	242	171	130	136	365	354	40	348	280	278	200	276	345	187	244	244
Os01g09430	1172	955	887	883	856	950	375	510	338	334	270	327	1483	1005	1436	971	882	809	509	666	1038	536	568	391
Os01g09450	263	158	269	209	214	134	226	204	153	159	98	127	252	186	209	125	96	124	124	170	364	143	191	108
Os01g09530	0	0	0	0	0	0	0	0	0	0	0	0	0	0	0	0	0	0	0	0	0	0	0	0
Os01g09550	457	348	353	243	175	222	654	599	474	278	292	278	425	384	233	350	261	300	604	770	1291	413	461	465
Os01g09760	370	316	388	225	175	237	1005	752	743	508	493	541	230	302	111	256	200	189	597	799	1022	606	795	745
Os01g09800	231	311	239	353	353	262	896	699	613	649	611	631	184	257	339	305	271	316	444	538	813	717	996	772
Os01g09870	17	39	13	16	18	24	109	93	43	64	28	31	10	8	25	36	20	15	45	56	196	65	54	37
Os01g09960	0	0	0	0	0	0	0	0	1	0	0	0	0	0	0	0	0	0	1	0	1	0	0	0
Os01g10080	320	360	406	242	289	246	199	192	142	102	126	108	309	283	497	247	205	220	101	88	204	95	154	124
Os01g10110	71	133	67	53	63	65	9	8	4	2	7	5	70	91	88	31	37	37	4	8	16	7	21	15
Os01g10130	35	23	24	21	14	12	14	7	9	3	3	3	20	17	10	7	5	7	3	4	4	2	4	5
Os01g10140	50	42	60	26	26	34	179	122	116	55	52	38	49	51	32	25	37	22	104	114	146	85	66	148
Os01g10250	977	766	638	483	422	402	1058	822	589	494	356	519	873	697	734	727	456	538	596	747	1059	640	781	554
Os01g10280	842	715	790	1030	934	1082	931	774	693	515	583	555	1012	906	701	959	938	799	690	838	1197	799	983	999
Os01g10340	132	127	111	119	95	83	582	427	331	467	452	425	98	120	124	109	60	72	407	524	726	497	600	575
Os01g10390	0	0	0	0	0	0	0	0	0	0	0	0	0	0	0	0	0	0	0	0	0	0	0	0
Os01g10600	26	33	32	31	36	30	116	121	52	63	64	62	32	24	38	39	26	22	75	110	233	83	78	93
Os01g10680	1057	640	774	776	853	859	978	1063	698	1080	943	956	826	731	587	879	812	845	733	970	1653	1352	1417	977
Os01g10760	7	10	7	3	1	8	1	1	0	0	0	0	6	4	0	2	4	4	0	1	2	0	0	0
Os01g10870	0	0	0	1	0	0	33	17	5	45	85	68	0	5	0	0	1	1	32	21	31	48	62	85
Os01g10900	31	18	22	19	13	20	24	20	17	13	20	12	34	24	22	13	15	10	17	21	23	17	33	27
Os01g11000	1	1	1	0	1	0	0	1	0	0	2	0	1	2	0	1	0	1	1	0	1	0	0	0
Os01g11070	699	658	712	637	562	564	1107	828	781	650	690	729	593	584	439	457	436	458	840	1014	1323	863	1159	1107
Os01g11110	241	190	207	150	151	155	378	331	304	293	270	327	139	158	141	109	135	99	246	318	475	368	466	421
Os01g11130	0	0	0	0	0	0	11	3	9	18	12	16	6	9	2	1	1	5	22	30	35	53	62	37
Os01g11140	0	0	0	0	0	0	0	0	0	0	0	0	0	0	0	0	0	0	0	0	0	0	0	0
Os01g11340	97	78	81	78	91	59	538	693	395	770	688	741	89	92	96	95	108	93	422	558	1083	603	886	499
Os01g11350	18	16	21	36	24	17	171	197	128	336	246	259	17	17	18	15	19	15	160	214	375	196	283	181
Os01g11360	3	2	2	0	0	2	22	28	16	35	16	27	0	5	0	1	1	1	27	31	59	32	39	30
Os01g11510	0	0	0	0	0	0	0	0	0	0	0	0	0	0	0	0	0	0	0	0	0	0	0	0
Os01g11740	0	0	0	0	0	0	0	0	0	0	1	0	1	1	0	1	0	0	0	0	0	0	0	2
Os01g11810	60	26	42	115	48	52	891	873	473	594	487	503	53	85	48	112	91	79	518	815	1495	707	562	537
Os01g11850	1	0	0	0	0	0	0	1	2	1	1	0	0	1	0	1	0	0	0	0	0	0	0	0
Os01g11900	4456	2969	4034	4158	3145	3410	6606	4470	4611	4246	4178	5073	4180	4327	1371	3616	3208	3291	5012	6206	6513	5457	8235	6799
Os01g11946	2690	2046	2412	2735	2757	2547	414	329	311	197	214	219	3130	2503	1669	2582	2290	2269	255	304	357	224	332	240
Os01g11960	914	808	695	567	424	595	621	628	447	361	346	356	712	614	462	635	441	531	344	483	792	430	523	417
Os01g12090	333	342	250	264	244	282	544	469	303	335	366	300	239	211	345	318	219	179	359	390	807	425	460	505
Os01g12170	0	0	0	0	0	0	0	0	0	0	0	0	0	0	0	0	0	0	0	0	0	0	0	0
Os01g12230	59	60	67	77	37	50	13	14	4	7	6	4	53	42	77	47	38	40	9	7	20	9	12	6
Os01g12260	40	56	47	65	79	55	534	495	351	409	371	381	36	83	46	55	37	39	491	631	746	382	573	558
Os01g12330	0	0	0	0	0	0	0	0	0	0	0	0	0	0	0	2	0	0	0	0	3	0	0	0
Os01g12350	16	6	13	8	4	11	18	28	19	12	20	8	14	13	0	11	6	9	21	24	31	15	19	13
Os01g12390	219	218	181	246	269	206	1451	1611	1066	1572	1502	1852	187	270	238	237	220	247	1212	1640	2563	1432	2002	1634
Os01g12410	28	41	24	15	17	7	147	116	98	52	81	64	21	33	20	10	3	13	67	92	138	90	102	93
Os01g12460	3	1	7	4	4	1	33	23	23	19	17	31	5	2	1	2	0	0	21	23	46	23	27	34
Os01g12520	655	299	284	42	42	30	10	1	9	2	1	1	130	74	89	11	18	42	4	0	12	0	4	4
Os01g12540	424	340	374	275	237	257	638	480	430	372	375	315	266	273	153	200	193	193	395	414	658	447	515	488
Os01g12570	0	0	1	1	2	0	1	0	0	2	7	4	0	0	1	2	2	1	0	2	0	1	7	14
Os01g12590	2	3	1	6	2	0	10	18	4	5	12	8	3	4	0	1	6	1	5	11	19	12	12	11
Os01g12710	6894	4199	4961	3906	3926	4512	951	797	727	234	247	288	6214	4390	3195	3645	4392	4231	532	754	826	198	387	224
Os01g12730	1557	1249	1335	1359	1444	899	1642	1247	1073	1413	1379	1788	1053	928	826	1060	826	966	1391	1719	1747	1702	2729	2023
Os01g12760	135	94	153	58	46	43	0	0	0	0	0	0	43	49	72	69	48	50	0	0	0	0	0	0
Os01g12810	4148	2839	2940	3288	3157	3429	26	32	21	30	48	14	3348	2418	3491	3159	3377	2947	14	31	39	48	86	20
Os01g12870	706	644	547	563	454	564	1261	1099	799	781	827	737	481	512	455	494	442	371	771	910	1489	888	1034	1063
Os01g12890	195	170	198	134	131	128	325	221	227	186	175	234	190	189	91	128	120	133	231	268	352	204	367	253
Os01g12920	534	404	392	281	512	449	617	899	489	386	341	318	454	395	701	254	273	290	472	677	1665	449	408	265
Os01g13100	841	734	817	890	788	826	883	645	604	550	593	582	862	798	621	904	692	710	501	647	846	721	909	696
Os01g13200	1388	1312	1137	805	629	643	3287	2809	2181	1696	1778	2013	1081	1115	778	799	615	693	2521	2814	3864	2125	2819	2791
Os01g13229	0	3	1	1	0	0	29	26	27	37	41	48	2	7	1	4	0	1	33	45	53	29	66	45
Os01g13280	279	196	220	42	40	43	283	214	181	93	88	109	122	108	69	47	40	53	223	248	345	163	182	158
Os01g13300	153	125	126	82	68	83	150	124	77	52	68	78	92	106	58	69	56	42	87	94	133	78	90	117
Os01g13350	250	215	199	172	185	173	390	338	313	251	272	265	222	215	182	216	133	170	315	361	566	317	435	306
Os01g13340	69	69	50	45	52	50	124	129	109	102	113	108	82	73	101	69	47	63	137	127	293	133	177	135
Os01g13490	76	58	60	89	100	54	134	152	98	99	140	134	65	60	49	57	82	87	135	137	226	141	213	173
Os01g13650	4	7	1	1	1	1	6	7	4	7	3	5	4	3	3	4	4	2	6	10	10	6	10	9
Os01g13690	8168	4648	5331	9790	11390	12360	2288	2703	1673	1581	1827	1623	12491	7779	8404	10993	9820	8721	1786	2255	3926	2565	2358	1670
Os01g13730	843	814	788	697	566	581	2378	1675	1602	970	996	1029	567	584	407	519	432	391	1148	1397	1838	1146	1449	1369
Os01g13760	9592	7598	8852	11892	13058	12466	1907	1606	1399	1295	1339	1562	14379	11531	14881	15943	13229	13561	1482	1667	2313	1758	2418	1775
Os01g13820	0	0	0	0	0	0	0	0	0	0	0	0	0	0	0	0	0	0	0	0	0	0	0	0
Os01g13840	0	1	0	0	0	0	0	2	0	0	0	0	1	2	0	0	0	1	0	1	9	0	3	1
Os01g13970	0	0	0	0	0	0	0	0	0	0	0	0	0	0	0	0	0	0	0	0	0	0	0	0
Os01g14010	3	2	2	2	1	4	341	407	245	227	258	273	5	15	1	1	6	2	232	253	670	281	273	345
Os01g14080	79	98	66	68	64	42	127	67	60	79	62	59	61	41	72	69	59	49	67	79	131	117	151	52
Os01g14100	380	235	242	177	174	156	573	406	304	251	264	279	222	205	108	123	123	115	286	366	480	293	361	370
Os01g14180	0	0	0	0	0	0	0	0	1	0	0	0	0	0	0	0	0	0	0	0	0	0	0	1
Os01g14200	0	0	0	0	0	0	0	0	0	0	0	0	0	0	0	0	0	0	0	0	0	0	0	0
Os01g14450	0	1	0	0	0	0	0	0	0	0	0	0	0	0	0	0	0	0	0	0	0	0	0	0
Os01g14580	1327	1318	1298	1032	1073	915	2007	1269	1089	793	814	912	830	864	758	890	609	692	1338	1485	1959	1251	1613	1529
Os01g14590	1479	1519	1093	675	727	551	1050	645	411	266	306	379	613	944	987	540	294	475	378	386	696	421	412	596
Os01g14630	47	27	8	29	47	31	5	0	2	5	4	5	3	4	15	9	19	22	3	4	8	4	6	5
Os01g14800	1	1	1	0	2	0	0	0	0	0	0	0	0	1	3	0	4	2	0	0	0	0	0	0
Os01g14932	1028	885	903	829	711	659	2433	1879	1653	1452	1411	1699	934	885	514	889	681	710	1789	2221	2793	1815	2525	2215
Os01g15000	1473	796	739	610	505	413	398	264	182	294	208	314	815	481	419	581	424	509	162	236	265	338	330	167
Os01g15020	4165	3411	4500	4103	3215	2824	7622	5700	5520	5695	5262	6985	3644	4100	1676	3953	2994	3256	5108	7121	7440	6578	9781	6941
Os01g15120	795	913	773	594	677	808	599	551	416	260	320	323	698	661	1085	683	630	613	341	401	602	294	368	341
Os01g15250	13	11	5	5	0	3	17	15	11	11	3	10	6	7	1	1	11	0	10	20	42	14	12	8
Os01g15280	0	0	0	0	0	0	0	0	0	0	0	0	0	0	0	0	0	0	0	0	0	0	0	0
Os01g15300	122	117	117	133	144	131	636	467	400	336	408	424	103	92	39	93	70	78	309	389	439	401	467	546
Os01g15330	0	0	0	0	0	0	0	0	0	0	0	0	0	0	0	0	0	0	0	0	0	0	0	0
Os01g15470	2001	1965	1926	1172	1000	1257	1858	1639	1341	961	1015	1227	1575	1606	837	1226	896	944	1264	1693	1932	1210	1469	1235
Os01g15510	51	32	18	25	29	14	6	8	4	4	4	7	38	26	4	42	22	30	4	5	7	5	4	2
Os01g15530	36	12	22	23	30	38	63	52	36	25	40	34	25	28	9	24	9	21	32	60	106	33	56	52
Os01g15700	1	0	0	0	0	0	1	0	0	1	0	0	0	0	0	0	0	0	0	0	0	0	0	0
Os01g15790	680	682	684	777	758	778	550	450	372	322	322	324	940	824	646	863	640	601	406	469	697	407	514	518
Os01g15850	265	234	230	220	211	210	312	280	253	203	215	256	217	214	198	215	147	142	256	268	397	279	362	327
Os01g15890	125	70	88	40	34	42	63	68	43	30	34	25	80	66	32	27	38	19	36	44	86	41	39	53
Os01g15910	2	8	2	2	3	2	6	9	13	9	9	6	5	5	10	5	1	1	3	13	9	4	5	5
Os01g16040	790	774	835	634	617	662	679	529	473	492	495	504	698	606	491	795	570	462	590	715	1054	891	1012	742
Os01g16080	213	188	207	136	135	156	235	241	135	126	149	153	175	174	194	134	136	110	185	217	348	160	190	203
Os01g16110	788	660	702	803	596	696	2553	2069	1760	1550	1532	1659	698	667	317	666	544	439	1723	2065	2584	1817	2276	2376
Os01g16260	673	624	473	556	478	409	713	440	353	210	236	194	251	211	149	412	214	262	224	238	347	206	165	210
Os01g16414	486	391	383	440	407	385	500	432	343	396	340	407	441	409	306	476	405	403	392	467	663	495	591	543
Os01g16480	1	2	1	0	0	1	1	1	0	0	2	0	0	0	0	1	1	0	0	1	1	1	1	0
Os01g16510	159	169	166	131	140	139	289	263	183	153	181	171	128	126	156	129	82	75	231	235	369	217	262	259
Os01g16540	1344	1375	1317	1095	926	1025	1684	1298	1102	908	938	1077	950	946	1070	888	747	692	1234	1487	1874	1186	1681	1598
Os01g16730	0	0	0	0	0	0	0	1	0	0	1	0	0	0	0	0	0	0	0	0	0	0	0	0
Os01g16780	1	0	1	0	0	0	0	0	0	0	0	0	1	0	0	0	0	0	0	0	0	0	0	0
Os01g16850	4	5	7	5	8	13	4	4	2	4	2	4	9	5	1	4	6	8	3	5	22	8	4	4
Os01g16870	2295	1908	2122	2174	1619	1799	3744	2433	2508	2342	2346	2288	2437	2301	1154	1979	1655	1640	2078	2448	3021	2787	3754	3781
Os01g16900	2236	1763	1934	1351	1210	1241	3138	2442	2199	2842	2537	3474	1126	1203	1113	1156	1062	891	2264	2873	3643	3227	4863	3690
Os01g16930	169	188	157	130	125	124	238	239	196	167	174	215	126	118	128	114	98	116	197	244	484	281	330	223
Os01g17130	0	0	0	0	0	0	0	0	0	0	0	0	0	0	0	0	0	0	0	0	0	0	0	0
Os01g17180	1034	1051	1045	802	727	712	1403	990	927	777	877	995	841	927	890	724	605	612	1075	1262	1318	964	1505	1355
Os01g17214	515	663	636	974	950	1111	44	18	21	33	74	34	418	340	312	1089	878	742	35	29	26	35	45	50
Os01g17279	1007	843	736	620	468	509	1687	1326	1050	784	747	925	646	582	548	547	445	461	1144	1294	1463	1045	1339	1121
Os01g17360	0	0	0	0	0	0	1	0	0	0	0	1	0	0	0	0	0	0	1	2	0	0	0	0
Os01g17396	271	188	240	312	359	268	39	31	42	45	39	27	226	258	309	306	281	293	33	64	47	58	62	32
Os01g17430	3125	2674	2611	2105	1531	1786	7235	6195	5186	5562	5476	5997	2293	2333	1152	1602	1557	1438	5459	6745	8696	6025	8298	7146
Os01g17980	0	0	0	0	0	0	0	0	0	0	0	0	0	0	0	0	0	0	0	0	0	0	0	0
Os01g18000	1	0	0	0	0	0	1	0	0	0	0	0	0	0	0	1	0	0	0	0	0	0	0	0
Os01g18130	3	2	0	3	3	4	0	0	0	0	0	0	1	1	5	4	4	1	0	0	0	0	0	0
Os01g18270	8	3	3	0	7	1	3	2	4	0	3	2	3	6	9	2	3	4	1	2	6	4	3	0
Os01g18310	5	2	3	2	1	1	5	4	5	0	0	2	9	3	9	7	1	3	2	5	12	1	3	1
Os01g18470	0	0	0	0	1	0	0	0	0	0	0	0	0	1	0	0	0	0	0	1	0	0	0	0
Os01g18500	0	0	0	0	0	0	0	0	2	0	0	0	1	1	1	0	0	0	1	1	2	1	0	0
Os01g18550	0	0	0	0	0	0	0	0	0	0	0	0	0	0	0	0	0	0	0	0	0	0	0	0
Os01g18650	0	0	0	0	0	0	0	0	0	0	0	0	0	0	0	0	0	0	0	0	0	1	0	0
Os01g18670	1280	917	1042	864	820	634	7786	6676	5849	5608	4963	5914	1063	1455	402	1240	984	924	6062	8012	10054	6782	8707	6271
Os01g18870	1	0	0	1	0	0	0	0	0	0	1	2	0	0	1	0	0	0	0	0	1	2	4	3
Os01g19200	0	0	0	0	0	0	10	16	14	9	11	6	6	5	0	3	0	0	13	16	33	24	12	9
Os01g19290	14	8	10	1	1	0	114	98	43	42	98	67	5	4	0	1	0	0	58	62	105	88	45	106
Os01g19310	0	0	0	0	0	0	0	0	0	0	0	0	0	0	0	0	0	0	0	2	0	0	0	3
Os01g19400	116	133	131	121	116	116	263	205	170	137	149	164	115	105	169	152	102	92	211	241	389	196	252	262
Os01g19470	1923	1688	1830	1433	1057	1241	4350	3397	3066	2807	3019	3197	1430	1679	604	1096	926	964	3541	4644	4586	3419	5162	5194
Os01g19480	19	10	15	21	5	11	260	269	181	248	215	240	40	63	39	66	56	21	179	194	405	303	282	404
Os01g19548	60	48	46	34	26	47	135	113	69	66	81	63	30	32	36	25	19	20	67	102	135	86	132	136
Os01g19600	0	0	0	0	0	0	0	0	0	0	0	0	0	0	0	0	0	0	0	0	0	0	0	0
Os01g19694	0	1	0	0	1	0	150	122	81	51	60	54	0	8	2	0	1	0	105	163	297	90	83	98
Os01g19770	15	3	23	0	3	1	3	5	2	0	0	0	9	5	3	0	1	1	1	3	3	0	0	2
Os01g19850	12	4	12	8	6	5	69	82	55	14	34	21	22	25	9	10	2	8	70	86	124	48	53	116
Os01g19894	4	2	2	9	2	5	11	8	7	6	8	10	4	0	4	3	0	2	2	6	9	5	6	1
Os01g19970	357	273	258	284	247	301	11	9	8	3	3	2	285	240	261	438	327	365	4	9	13	5	7	2
Os01g20050	0	0	1	0	1	0	1	0	0	1	3	0	6	9	1	1	2	2	3	7	3	7	5	5
Os01g20110	550	788	923	1110	1093	1131	106	55	39	54	59	57	967	745	732	1010	832	540	55	89	100	69	120	134
Os01g20204	42	16	7	0	1	0	0	1	1	0	0	2	10	8	4	2	1	0	0	0	0	0	1	0
Os01g20700	1	0	0	0	0	0	0	0	1	0	0	0	0	0	0	0	0	0	0	0	0	0	0	0
Os01g20740	0	0	1	0	0	0	1	0	0	0	0	2	0	0	0	0	0	1	0	0	0	0	0	2
Os01g20760	1	1	0	0	0	0	4	0	0	0	0	3	0	0	0	0	0	0	1	1	0	2	3	4
Os01g20860	503	230	343	187	159	129	483	373	387	374	372	472	358	295	101	244	146	159	395	485	498	458	657	447
Os01g20900	434	431	485	346	241	325	959	621	616	364	432	496	376	403	250	310	280	245	579	762	873	492	714	597
Os01g20940	300	200	222	153	150	116	1325	967	836	886	1028	1054	223	194	117	124	100	125	775	930	1178	1031	1632	1580
Os01g21034	182	101	145	125	36	62	134	141	86	79	108	72	114	124	141	172	125	83	121	156	275	117	128	129
Os01g21090	0	0	0	0	0	0	0	1	0	0	0	0	0	0	0	1	0	0	0	2	1	0	2	0
Os01g21110	0	0	0	1	0	0	4	0	0	0	0	0	1	0	1	0	2	0	0	1	0	0	0	0
Os01g21180	1188	1199	1170	1060	981	929	1939	1496	1374	1117	1233	1347	1028	1101	1320	1237	868	949	1498	1795	2282	1505	2001	2093
Os01g21260	0	0	0	0	0	0	0	0	1	0	0	0	0	0	0	0	0	0	0	0	1	0	0	0
Os01g21420	2201	1433	1586	1227	1257	1160	735	838	692	228	205	220	2106	1646	881	1189	1084	1115	537	735	802	275	366	196
Os01g21450	3333	2258	2530	1780	1701	1764	1815	1585	1338	1057	1051	1148	2472	2253	1458	2027	1637	1732	1362	1680	1929	1445	1832	1361
Os01g21480	0	0	0	0	0	0	0	0	0	0	0	0	0	0	0	0	0	0	0	0	0	0	0	0
Os01g21510	0	0	0	0	0	0	0	2	0	0	0	0	0	0	0	0	0	0	0	0	1	0	1	0
Os01g21580	0	0	0	0	0	0	0	0	0	0	0	0	0	0	0	0	0	0	0	0	0	0	0	1
Os01g21780	3	3	7	9	6	9	0	0	0	0	0	0	0	0	2	2	3	0	0	0	1	1	1	1
Os01g21820	4740	3577	4403	5497	5162	5258	488	437	417	306	293	282	5844	4774	2640	5239	4716	4379	358	435	538	331	528	384
Os01g21840	0	0	0	0	0	0	0	0	0	0	0	0	0	0	0	0	0	0	0	0	0	0	0	0
Os01g21940	492	422	475	392	305	364	719	547	425	423	448	481	358	353	312	350	308	257	531	582	894	539	688	738
Os01g21970	14	11	8	7	3	7	238	219	151	154	179	146	13	19	11	22	8	16	120	201	235	151	186	167
Os01g22050	15	9	3	3	6	9	14	19	17	24	12	19	10	9	0	11	12	7	6	20	33	28	23	16
Os01g22120	0	0	0	0	0	0	0	0	0	1	0	0	0	0	0	0	0	0	0	0	0	0	0	0
Os01g22180	0	0	0	0	0	0	0	0	0	1	0	0	0	0	1	0	0	0	0	0	0	0	0	0
Os01g22200	3	1	1	1	0	0	2	1	1	3	0	0	1	1	0	0	2	1	1	2	1	0	1	0
Os01g22230	103	74	57	59	57	61	150	214	122	235	180	211	75	69	73	58	81	63	132	156	375	230	247	142
Os01g22249	24	22	17	215	110	167	0	2	0	5	1	1	10	24	61	210	138	149	2	3	1	0	10	0
Os01g22352	171	185	71	100	38	51	969	528	279	186	173	168	315	189	232	117	139	141	224	290	490	192	119	475
Os01g22430	252	183	195	163	173	175	179	160	121	67	71	62	196	173	163	123	130	131	94	157	273	93	114	87
Os01g22500	247	198	218	203	159	168	494	436	343	331	357	410	182	176	158	175	148	153	423	460	606	433	547	519
Os01g22540	1	1	1	0	0	0	3	0	0	2	1	0	1	0	1	0	1	1	2	2	3	1	0	0
Os01g22630	467	292	302	203	211	198	589	405	389	336	362	381	278	244	149	135	132	147	401	445	623	421	533	573
Os01g22670	9	15	12	10	9	13	366	200	161	4067	2190	4001	11	53	14	18	8	10	282	741	732	3815	3517	1726
Os01g22830	0	0	0	0	0	0	0	0	0	0	0	0	0	0	0	0	0	0	0	0	0	0	0	0
Os01g22910	25	22	14	7	10	6	34	26	30	16	29	22	11	11	16	6	11	5	21	28	59	31	43	32
Os01g22954	31	28	34	27	29	22	387	266	238	170	230	152	47	51	21	30	39	26	303	307	492	247	298	362
Os01g23090	21	6	23	69	60	54	0	0	0	0	0	0	0	0	0	0	0	0	0	0	0	0	2	0
Os01g23130	0	0	0	0	0	0	0	0	0	0	0	0	0	0	0	0	0	0	0	0	0	0	0	0
Os01g23310	0	0	0	0	2	0	2	0	0	0	0	0	0	1	0	0	0	1	0	0	0	2	1	0
Os01g23370	0	3	0	0	0	0	2	1	1	0	0	0	0	0	0	1	0	0	0	1	1	1	1	0
Os01g23420	0	0	0	0	0	0	0	0	0	0	0	0	0	0	0	0	0	0	0	0	3	0	0	0
Os01g23440	0	0	0	0	0	0	27	19	15	32	31	38	0	5	0	1	0	0	11	49	20	122	35	17
Os01g23490	0	0	0	0	0	1	0	1	0	0	0	0	0	0	0	0	0	1	0	0	0	0	1	0
Os01g23540	0	0	0	0	0	0	0	0	0	0	0	0	0	0	0	0	0	0	0	0	0	0	0	0
Os01g23590	1938	1532	1848	1588	1390	1369	2392	1825	1774	1359	1395	1604	1845	1874	859	1522	1269	1313	1825	2195	2521	1869	2688	2117
Os01g23620	1194	1248	1083	981	933	877	2372	2024	1627	2008	1960	2256	884	922	1201	965	762	707	1971	2329	3864	2481	3266	3044
Os01g23640	908	828	929	674	646	644	1228	882	828	776	763	893	699	742	538	718	581	572	852	1173	1284	939	1272	1013
Os01g23680	1481	1233	1236	2317	2331	1980	497	433	371	337	319	380	1613	1348	1247	2468	2001	1798	353	461	575	421	564	417
Os01g23820	0	0	0	0	0	0	0	0	0	0	0	0	0	0	0	0	0	0	0	0	1	0	0	0
Os01g23900	0	0	0	0	0	0	0	0	0	0	0	0	0	0	0	0	0	0	0	0	0	0	0	0
Os01g24060	408	351	381	353	306	274	537	471	346	383	327	388	324	295	229	279	258	275	327	386	602	447	534	371
Os01g24090	403	403	558	701	753	783	44	31	34	50	50	57	590	478	606	747	632	527	26	42	52	35	75	48
Os01g24240	0	0	0	0	0	0	0	0	0	0	0	0	0	0	0	0	0	0	0	1	0	0	0	0
Os01g24340	5	2	5	4	1	2	46	28	27	30	22	31	3	5	0	4	1	5	25	47	57	38	33	38
Os01g24360	0	0	0	0	0	1	0	0	0	1	0	0	1	2	0	0	0	0	0	1	1	0	0	1
Os01g24440	555	396	383	205	303	297	124	149	93	118	91	111	435	336	675	311	266	336	108	97	267	159	148	128
Os01g24470	2	0	1	0	1	0	59	45	33	33	70	39	2	3	0	2	3	1	38	39	60	48	47	88
Os01g24640	0	0	0	0	0	0	0	0	0	0	0	0	0	0	0	0	0	0	0	0	0	0	0	1
Os01g24750	602	543	464	675	568	487	790	679	561	582	524	666	460	455	353	552	410	444	540	691	760	808	1052	707
Os01g24780	42	58	37	44	21	28	5	1	5	0	3	1	36	36	31	31	16	22	10	5	6	4	2	7
Os01g24790	85	69	43	35	34	61	0	0	0	0	0	0	41	48	51	47	43	37	0	0	0	0	0	0
Os01g25010	391	468	492	466	449	467	3	3	0	0	0	1	356	317	361	452	391	357	4	2	1	1	7	0
Os01g25040	0	0	0	1	0	0	0	0	0	0	0	0	0	0	0	0	0	0	0	0	0	0	0	0
Os01g25110	2	1	0	3	0	1	0	0	0	0	0	1	1	0	0	0	0	0	1	0	1	1	1	0
Os01g25170	0	0	0	0	0	0	0	0	0	0	0	0	0	0	0	1	0	0	0	0	0	0	0	0
Os01g25240	21	18	25	14	15	19	32	22	29	26	21	24	17	15	15	18	10	7	14	20	29	23	22	29
Os01g25386	21364	14457	11930	15654	12426	17181	6338	6930	3943	5954	4040	5498	14659	11164	5676	14801	15748	13093	3850	5459	9040	4605	6027	4401
Os01g25402	0	0	1	0	0	0	3	1	0	0	1	0	0	0	0	0	0	0	0	0	0	0	0	0
Os01g25484	9342	5998	6554	18393	23337	20808	14816	21364	13330	30234	26945	30134	7157	8061	7514	16640	18133	13998	19349	28116	50820	34823	39827	24448
Os01g25590	0	0	0	0	0	0	0	0	0	0	0	0	0	0	0	0	0	0	0	0	0	0	0	0
Os01g25720	864	586	943	1009	739	862	784	697	642	621	519	668	980	1027	302	910	760	763	623	932	916	742	1036	596
Os01g25760	41	37	48	50	36	48	500	345	321	318	345	376	34	37	8	22	12	8	289	386	400	304	506	364
Os01g25810	237	178	249	165	175	175	354	268	254	260	242	276	246	192	121	151	133	146	261	368	322	204	372	322
Os01g25860	0	0	0	0	0	0	0	0	0	0	0	0	0	0	0	0	0	0	0	0	0	0	0	0
Os01g25980	2	0	2	0	0	0	1	0	2	0	0	1	0	1	0	1	1	1	1	0	4	2	1	0
Os01g26000	358	260	282	158	162	135	204	216	150	85	98	92	290	212	117	179	112	121	116	172	201	111	107	70
Os01g26039	2483	1568	2237	2636	2834	2743	462	403	308	228	315	237	2950	2261	1736	2747	2695	2315	396	453	683	296	417	307
Os01g26080	19	16	21	10	8	18	34	28	24	18	22	26	17	17	19	17	12	9	23	23	28	15	30	27
Os01g26120	455	391	381	213	232	248	60	58	34	20	19	18	366	308	462	266	210	226	58	67	123	21	20	25
Os01g26174	143	131	168	135	105	120	230	200	175	102	113	113	200	204	27	128	111	123	143	193	186	96	165	131
Os01g26190	0	0	0	0	0	0	5	3	0	5	2	1	0	0	0	0	0	0	0	2	0	7	5	2
Os01g26240	150	200	178	239	115	284	0	0	1	1	0	2	82	113	82	246	173	145	1	0	0	5	5	0
Os01g26270	30	22	29	41	28	34	15	4	3	20	12	29	27	32	11	67	33	50	4	17	2	6	12	17
Os01g26320	2	1	0	1	0	2	3	1	4	1	1	4	0	4	0	0	1	0	2	6	3	1	11	1
Os01g26370	323	273	305	223	230	215	389	331	332	175	197	143	259	243	107	214	173	146	237	304	437	197	238	268
Os01g26940	1061	989	1135	845	854	808	1490	1166	1088	910	960	1107	1082	943	568	933	734	753	1210	1456	1768	1219	1671	1535
Os01g26990	0	0	0	0	0	0	0	0	0	0	0	0	0	0	0	0	0	0	0	0	0	0	0	0
Os01g27010	0	0	0	0	0	0	0	0	0	0	0	0	0	0	0	0	0	0	0	0	0	0	0	0
Os01g27130	0	0	0	0	0	0	0	0	0	0	0	0	0	0	0	0	0	0	0	0	0	0	0	0
Os01g27150	4634	4015	4463	3072	2509	2686	7540	5074	5012	3982	3883	4813	3427	3725	1790	2760	2265	2509	5319	6329	6232	4624	7143	5867
Os01g27170	10	7	17	2	6	5	14	4	11	5	2	6	6	8	3	5	9	9	10	8	11	4	8	5
Os01g27210	1361	1267	940	390	397	403	1029	782	372	261	352	276	507	373	579	321	341	255	187	207	478	387	186	253
Os01g27230	98	81	70	118	109	124	354	517	403	100	40	100	168	170	217	250	218	185	194	417	525	48	73	47
Os01g27270	0	0	0	0	0	0	0	0	0	0	0	0	0	0	0	0	0	0	0	0	0	0	0	0
Os01g27420	0	0	0	0	0	0	1	0	1	0	0	0	0	0	0	0	0	0	0	1	0	0	1	0
Os01g27440	0	1	1	0	0	0	0	1	2	0	1	2	0	0	0	0	0	0	0	0	0	0	0	1
Os01g27670	0	0	0	0	0	0	0	0	0	0	0	0	0	0	0	0	0	0	0	0	0	0	0	0
Os01g27750	862	765	625	259	217	223	2527	1709	1571	1306	1314	1466	491	565	348	213	204	217	1631	1943	2662	1489	1909	1942
Os01g27790	1	0	0	0	0	0	1	0	2	0	1	0	0	0	0	0	0	1	1	0	4	0	1	0
Os01g27930	0	0	0	0	0	0	0	0	0	0	0	0	0	0	0	0	0	0	0	0	0	0	0	0
Os01g27950	0	0	0	0	0	0	0	0	0	0	0	0	0	0	0	0	0	0	0	0	0	0	0	0
Os01g27990	1109	821	730	630	592	779	793	926	573	636	715	780	800	635	763	591	615	527	611	705	1272	733	961	805
Os01g28070	0	0	0	0	0	0	0	0	0	0	0	0	0	0	0	0	0	0	0	0	0	0	1	0
Os01g28134	12	9	10	18	22	20	48	40	43	43	52	47	6	10	10	13	11	12	37	45	54	41	53	72
Os01g28150	158	183	175	145	142	150	154	129	106	72	64	71	210	184	132	186	133	130	108	111	154	72	114	91
Os01g28184	0	0	0	0	0	0	0	0	0	0	0	0	0	0	0	0	0	0	0	0	0	0	0	0
Os01g28244	0	0	1	1	1	0	0	0	0	0	0	0	1	0	0	0	1	0	0	0	1	0	0	0
Os01g28280	1	0	0	0	0	0	1	2	0	0	0	0	0	0	0	0	0	0	0	0	0	0	0	0
Os01g28340	0	0	1	0	0	0	0	0	0	0	0	0	0	0	0	0	0	0	0	0	0	0	0	0
Os01g28370	0	0	0	0	0	0	1	1	1	0	1	0	0	0	0	0	0	0	0	1	0	0	1	0
Os01g28390	0	1	0	0	1	0	1	0	1	1	3	2	1	0	0	1	2	0	2	1	3	1	1	0
Os01g28420	0	0	0	0	0	0	0	0	0	0	0	0	0	0	0	0	1	0	0	0	0	0	1	0
Os01g28750	0	0	0	0	0	0	0	0	0	0	0	0	0	0	0	0	0	0	0	0	0	0	0	0
Os01g28810	1	0	0	0	0	0	1	3	2	0	2	0	0	0	0	0	0	0	1	4	6	2	0	1
Os01g28882	1	1	0	0	0	0	0	0	0	0	1	2	0	1	0	0	0	0	0	4	0	0	0	1
Os01g28960	64	4	10	0	2	1	0	0	0	0	0	0	10	0	0	0	0	0	0	0	0	1	1	1
Os01g29000	0	0	0	0	0	0	0	0	0	1	0	0	0	0	0	0	0	0	0	0	0	0	0	0
Os01g29220	163	69	143	130	76	93	243	191	198	195	202	177	152	182	7	142	106	113	162	245	213	249	310	226
Os01g29380	0	0	1	0	0	0	0	0	0	0	0	0	0	0	0	0	0	0	2	0	0	0	0	0
Os01g29409	2488	1579	1800	1224	1226	1265	915	725	627	361	352	379	1942	1643	744	1595	1286	1292	560	777	1074	563	686	557
Os01g29430	302	265	300	247	191	186	542	475	449	264	278	256	235	256	101	174	149	164	327	474	615	371	402	326
Os01g29488	0	0	0	0	0	0	3	1	1	0	1	1	1	2	0	1	0	0	2	1	0	0	0	0
Os01g29590	0	0	0	0	0	0	0	0	0	0	0	1	0	1	0	0	0	0	0	0	0	0	0	0
Os01g29610	235	216	219	232	228	216	445	303	309	203	218	225	278	279	162	244	186	195	271	374	431	295	344	370
Os01g29740	299	302	314	215	238	265	154	80	79	65	82	69	246	234	253	251	154	208	98	118	153	107	118	93
Os01g29804	217	204	240	438	91	47	4635	3802	4350	4344	2388	1556	68	129	17	88	44	59	249	1399	602	887	888	225
Os01g29850	0	0	0	0	0	0	0	0	0	0	0	0	0	0	0	0	0	0	0	0	0	0	0	0
Os01g29910	1	1	6	3	4	2	34	12	13	12	20	19	6	3	10	5	6	2	30	24	56	61	47	35
Os01g31010	0	0	0	1	4	0	5	1	6	28	49	22	0	0	0	24	4	1	1	7	3	77	47	41
Os01g31080	0	0	0	0	0	0	0	1	0	0	0	0	0	0	0	0	0	0	0	0	0	0	0	0
Os01g31120	0	0	0	0	0	0	0	1	0	1	0	1	0	0	0	1	0	0	2	0	0	0	2	0
Os01g31190	0	0	0	0	0	0	0	0	0	0	0	0	0	0	0	0	0	0	0	0	0	0	0	0
Os01g31300	0	0	0	0	0	0	0	0	0	0	0	0	0	0	0	0	0	0	0	0	0	0	0	0
Os01g31360	3735	2142	2560	2466	2447	2379	2547	1790	1675	1415	1332	1642	3092	2618	1550	2880	2041	2295	1297	1663	1822	1378	1766	1472
Os01g31460	3	3	2	1	2	2	3	3	1	0	2	0	8	2	1	1	0	2	3	4	0	1	4	2
Os01g31510	0	2	1	0	0	0	0	0	0	0	0	0	0	0	0	0	0	0	0	0	1	0	0	1
Os01g31580	783	576	570	523	449	541	1095	1134	792	967	814	931	631	602	420	622	484	501	864	1049	1459	1054	1340	1073
Os01g31629	568	429	491	435	377	388	853	864	659	622	660	679	462	438	289	451	369	379	620	912	1310	830	979	800
Os01g31690	42459	29941	39521	63863	82689	87590	147	511	235	344	361	199	67865	51763	93108	90440	94549	78904	242	508	329	287	1367	204
Os01g31730	0	0	0	0	0	0	0	0	0	0	0	0	0	0	0	0	0	0	0	0	0	0	0	0
Os01g31770	873	808	924	681	618	647	1095	899	822	574	645	709	692	692	569	671	543	549	812	938	1429	811	994	906
Os01g32184	347	289	334	239	194	204	410	331	311	262	247	255	268	231	165	208	157	160	329	323	499	312	370	324
Os01g32300	898	738	759	591	558	558	1780	1231	1087	981	857	1049	628	615	431	535	409	448	1040	1305	1804	1057	1383	1157
Os01g32364	636	535	634	333	316	301	1680	1360	1027	532	592	622	772	659	603	362	272	275	882	1100	1399	548	586	970
Os01g32400	0	0	0	0	0	0	0	0	0	1	0	0	0	0	0	0	0	0	1	0	1	0	0	0
Os01g32439	108	98	88	61	51	83	103	88	63	57	33	57	81	91	59	92	84	88	71	90	166	66	66	79
Os01g32530	0	0	0	0	0	0	0	0	0	0	0	0	0	0	0	0	0	0	0	0	0	0	0	0
Os01g32600	0	0	0	0	0	0	0	0	0	0	0	0	0	0	0	0	0	0	0	0	0	0	0	0
Os01g32630	0	2	0	2	0	3	0	0	0	0	0	0	0	1	2	0	0	1	0	0	1	0	0	0
Os01g32660	1660	2089	1764	1775	1577	1583	2387	1760	1542	1534	1405	1723	1314	1655	1298	1570	1226	1250	1708	1958	2340	2207	2470	2150
Os01g32720	694	564	713	555	424	476	1107	775	823	560	594	674	784	718	323	541	428	453	801	983	1146	822	1159	914
Os01g32840	208	184	209	267	247	211	192	147	125	119	128	139	311	260	133	286	234	237	130	203	185	141	168	147
Os01g32980	426	284	306	344	350	344	529	478	361	305	321	358	362	312	269	303	315	297	423	538	727	422	519	457
Os01g32990	0	0	0	0	1	1	0	0	0	0	0	0	0	0	0	2	0	0	0	0	0	0	0	0
Os01g33020	487	460	431	314	333	337	466	491	352	353	392	378	312	268	394	258	214	238	375	466	890	343	374	415
Os01g33040	5	7	12	13	34	5	837	667	613	686	725	768	10	50	5	8	5	4	758	823	1069	841	1152	1349
Os01g33060	853	670	733	679	584	586	1537	1086	1100	1002	1025	1125	726	757	260	605	492	527	1184	1600	1785	1215	1765	1614
Os01g33120	1	0	0	0	1	1	0	0	0	0	0	0	0	1	0	0	0	0	0	0	0	0	0	0
Os01g33230	87	62	61	47	69	54	174	186	134	101	114	127	58	50	42	43	30	43	110	157	236	92	147	147
Os01g33260	36	18	16	4	3	2	6	3	3	5	3	4	1	4	3	3	5	4	4	2	4	2	3	5
Os01g33420	849	834	941	778	726	677	1729	1426	1203	673	742	733	1090	897	643	770	591	660	1306	1534	1667	922	1171	1077
Os01g33470	28	7	19	8	8	5	27	22	18	16	8	13	16	24	0	4	10	6	15	30	39	12	16	19
Os01g33514	466	388	449	306	414	338	346	342	265	232	193	220	432	338	453	402	328	290	223	315	545	258	274	234
Os01g33550	0	0	0	0	0	0	0	0	0	0	0	0	0	0	0	0	0	0	0	0	0	0	0	0
Os01g33609	7	8	6	4	6	9	6	4	8	1	3	2	0	0	0	0	0	0	0	0	0	0	1	0
Os01g33640	0	0	0	0	0	0	0	0	0	0	0	0	0	0	0	0	0	0	0	0	0	0	0	0
Os01g33750	0	0	0	0	0	1	0	0	1	0	0	0	0	0	0	0	0	0	0	0	0	0	0	0
Os01g33784	891	599	677	570	694	555	489	398	359	210	265	280	667	542	380	492	434	529	303	423	450	309	404	332
Os01g33869	58	152	173	48	28	55	1212	1115	1156	656	307	953	96	321	109	66	17	48	876	1552	1932	402	433	1237
Os01g33930	2	2	1	3	0	2	0	3	0	1	0	1	3	1	2	4	2	2	1	1	1	1	1	0
Os01g34140	1	1	0	0	0	0	0	0	0	0	0	0	0	0	0	0	2	0	0	0	0	0	1	0
Os01g34374	0	0	0	0	1	0	1	0	0	0	0	0	0	0	0	0	0	0	0	0	0	0	0	0
Os01g34430	252	225	252	208	164	190	372	298	307	169	137	184	245	242	181	224	189	183	289	327	433	223	326	312
Os01g34580	0	0	0	0	0	0	0	0	0	0	0	0	0	0	0	0	0	0	0	0	0	0	0	0
Os01g34614	232	306	314	167	204	200	390	374	258	242	290	312	165	191	269	190	135	133	311	327	668	261	348	339
Os01g34670	251	257	246	252	174	218	328	329	260	214	206	261	234	219	78	227	159	172	233	309	404	295	396	282
Os01g34720	0	0	0	0	0	0	0	0	0	0	0	0	0	0	0	0	0	0	0	0	0	0	0	0
Os01g34760	0	0	0	0	0	0	0	0	0	0	0	0	0	0	0	0	0	0	0	0	1	0	0	0
Os01g34780	1271	984	1284	944	860	846	1924	1498	1474	947	1080	1225	1078	1078	766	905	765	830	1524	1700	2136	1480	2044	1914
Os01g34810	0	0	0	0	0	0	1	0	0	1	0	0	1	1	0	0	0	0	0	0	0	0	0	0
Os01g34920	0	1	0	1	1	0	2	3	1	0	1	1	1	1	0	0	0	1	1	0	0	0	0	2
Os01g35030	102	79	108	77	61	62	247	171	184	106	113	121	144	117	43	119	86	82	161	228	258	160	184	183
Os01g35090	0	0	0	0	0	0	0	0	0	0	0	0	0	0	0	0	0	0	0	0	0	0	0	0
Os01g35140	0	0	0	0	0	0	0	0	0	0	0	0	0	0	0	0	0	0	0	0	0	0	0	0
Os01g35220	0	1	0	0	0	0	0	0	0	1	0	0	0	0	0	0	0	0	0	0	0	0	0	0
Os01g35420	0	1	0	0	0	0	0	1	0	0	0	0	0	0	0	0	0	0	0	0	1	0	0	0
Os01g35440	0	0	0	0	0	0	0	0	0	0	0	0	0	0	0	0	0	0	1	0	0	0	0	0
Os01g35470	0	0	0	0	0	0	0	0	0	0	0	0	0	0	0	0	0	0	0	0	0	0	0	0
Os01g35640	0	0	0	0	0	0	0	0	0	0	0	0	0	0	0	0	0	0	0	0	0	0	0	0
Os01g35670	0	0	0	0	0	0	0	0	0	0	0	0	0	0	0	0	0	0	0	0	0	0	0	0
Os01g35789	6104	4920	5086	5532	6009	4747	4258	3753	2939	2272	2307	2147	3912	3265	2941	4312	3161	2991	1420	1853	3317	1477	1648	1577
Os01g35820	0	0	0	0	0	0	0	0	0	0	0	0	0	0	0	0	0	0	0	0	0	0	0	0
Os01g35860	0	0	0	0	0	0	0	0	0	0	0	0	0	0	0	0	0	0	0	0	0	0	0	0
Os01g36040	0	0	0	0	0	0	0	1	0	2	0	0	0	0	0	0	0	0	0	0	0	0	0	0
Os01g36090	425	341	229	239	269	355	357	577	268	439	526	499	320	228	388	304	320	282	294	362	1042	541	525	417
Os01g36170	0	0	0	0	0	0	0	1	0	0	0	0	1	0	0	0	0	0	0	0	0	0	0	0
Os01g36250	2	3	2	3	3	0	3	1	0	0	0	1	0	0	0	0	0	0	0	0	0	0	0	0
Os01g36520	0	0	0	0	0	0	0	0	0	0	0	0	0	0	0	0	0	0	0	0	0	0	0	0
Os01g36580	39	18	16	18	20	13	128	115	89	31	34	43	31	16	13	17	10	15	79	103	130	46	77	42
Os01g36640	531	417	539	443	405	329	1836	1365	1420	738	880	829	529	561	156	435	313	339	1449	1836	2312	1311	1818	1794
Os01g36710	27	39	28	19	24	20	43	26	38	9	19	23	17	17	35	18	12	17	27	49	52	20	37	19
Os01g36760	0	0	0	0	0	0	20	5	3	7	14	4	0	1	0	0	0	0	0	0	1	6	7	0
Os01g36820	0	0	1	1	0	0	2	0	1	1	0	0	1	0	0	0	0	0	0	0	0	0	0	0
Os01g36840	1433	931	1010	586	527	556	1014	746	733	513	608	615	970	766	520	497	502	524	726	957	1176	693	956	867
Os01g36890	866	747	771	551	545	587	1180	909	756	719	783	851	709	675	571	543	486	500	899	1049	1505	941	1224	1315
Os01g37000	8	3	1	3	6	4	2777	2041	2301	4996	3751	6511	2	129	1	8	5	4	1937	2410	2532	4897	8843	3665
Os01g37060	0	0	0	0	0	0	0	0	0	0	0	0	0	0	0	0	0	0	0	0	0	0	0	0
Os01g37080	6	2	14	6	2	4	17	11	17	7	3	5	7	4	1	10	9	6	8	8	8	5	5	3
Os01g37130	2143	1615	1884	1904	2036	2093	123	80	85	51	42	38	2166	1961	1832	2282	1939	1843	40	75	85	46	88	48
Os01g37220	15	5	11	11	8	10	10	13	13	10	8	6	28	19	6	5	10	2	14	11	21	14	20	18
Os01g37260	222	198	197	209	222	190	245	231	199	166	152	133	233	220	139	223	202	190	172	242	279	225	234	200
Os01g37300	0	0	0	0	0	0	0	0	0	0	0	0	0	0	0	0	0	0	0	0	0	0	0	0
Os01g37350	35	44	60	43	12	14	369	366	487	365	228	228	21	29	3	22	29	14	100	193	187	321	456	141
Os01g37470	452	442	582	213	105	127	426	303	278	275	227	382	303	315	171	158	109	109	386	499	553	259	454	423
Os01g37510	73	85	126	125	151	162	41	49	32	52	36	40	107	76	106	171	122	98	30	44	103	36	52	31
Os01g37560	2757	2139	2076	2006	1767	1859	3280	3116	2226	2618	2468	2570	1880	1779	1257	1768	1631	1517	2192	2843	4564	3186	3427	2562
Os01g37570	0	0	0	0	0	0	0	0	0	0	0	0	0	0	0	0	0	0	0	0	0	0	0	0
Os01g37580	0	0	1	0	0	0	0	0	0	0	0	0	0	0	0	0	1	0	0	0	0	0	0	0
Os01g37610	0	0	0	0	0	0	0	0	0	0	0	0	0	0	0	0	0	0	0	0	0	0	0	0
Os01g37670	72	27	40	33	35	29	91	132	86	72	57	49	42	40	37	23	20	19	60	72	146	61	75	47
Os01g37710	0	0	0	0	0	0	0	0	0	0	0	0	0	0	0	0	0	0	0	0	0	0	0	0
Os01g37760	1152	803	876	791	717	705	1300	1107	851	866	816	816	807	740	479	730	693	669	805	1062	1547	954	1117	996
Os01g37780	0	0	0	1	0	0	0	0	0	0	0	0	0	0	0	0	0	0	0	0	0	0	0	0
Os01g37820	503	558	626	660	769	761	157	118	92	101	82	90	627	479	467	577	560	395	80	99	166	97	123	119
Os01g37832	863	670	682	541	502	540	651	439	357	256	300	316	734	561	647	677	481	395	385	416	653	357	451	464
Os01g37870	935	897	1026	1036	1008	977	309	212	205	146	168	170	1198	954	697	1100	894	860	226	286	312	215	301	209
Os01g37890	0	0	0	0	0	0	0	0	0	0	0	0	0	0	0	0	0	0	0	0	0	0	0	0
Os01g37930	0	0	0	0	0	0	0	0	0	0	0	0	0	0	0	0	0	0	0	0	0	0	0	0
Os01g37960	1534	1167	1134	650	587	661	1652	1516	1133	1035	1020	1208	770	761	786	596	525	624	1280	1554	2461	1388	1666	1438
Os01g37990	0	0	0	0	0	0	0	0	0	0	0	0	0	0	0	0	0	0	0	0	0	0	0	0
Os01g38120	3	3	5	9	14	5	0	3	1	8	7	1	1	1	3	1	3	4	1	0	2	5	4	7
Os01g38229	1522	2191	1595	3562	2047	2183	3817	2679	2339	2967	2084	4456	1928	1969	1658	3569	2798	2817	2827	3526	4349	2706	3598	3052
Os01g38359	932	1262	1025	1282	757	928	719	557	545	481	390	737	1003	1162	1391	1946	1159	1456	525	713	1295	609	895	666
Os01g38450	0	0	0	0	0	0	0	0	0	0	0	0	0	0	0	0	0	0	0	0	0	0	0	0
Os01g38600	0	0	0	0	0	0	0	0	0	0	0	0	0	0	0	0	0	0	0	0	0	0	0	0
Os01g38680	37	42	32	53	58	93	0	0	0	0	0	0	33	16	22	67	146	46	0	0	1	0	1	0
Os01g38840	0	0	0	0	0	0	0	0	0	0	0	1	0	0	0	0	0	0	0	0	1	15	26	7
Os01g38890	0	0	0	0	0	0	0	0	0	0	0	0	0	1	0	1	1	0	0	1	0	0	1	0
Os01g38900	4	0	0	4	2	2	2	1	2	0	3	1	0	0	0	1	1	0	0	1	0	3	1	4
Os01g39050	78	46	63	65	45	62	135	138	107	102	96	115	62	68	4	72	66	65	69	105	229	88	156	106
Os01g39260	2571	2097	2184	1782	1567	1710	2683	2044	1890	1523	1661	1716	1990	1780	1191	1676	1486	1417	1878	2120	2680	2003	2599	2422
Os01g39380	2098	1691	1777	1710	1313	1431	3151	2253	2142	1937	1996	2234	1684	1712	667	1328	1171	1186	2265	2915	3229	2426	3291	2846
Os01g39464	0	0	0	0	0	0	0	0	0	0	0	0	0	0	0	0	0	0	0	0	0	0	0	0
Os01g39550	0	1	0	0	0	0	0	0	0	0	0	0	0	0	0	0	0	0	0	0	0	0	0	0
Os01g39680	310	288	306	197	202	198	157	125	108	39	54	39	227	207	227	173	171	152	97	88	135	40	39	49
Os01g39710	2	0	0	0	0	0	0	0	0	0	0	0	0	0	0	0	0	0	0	0	0	0	0	0
Os01g39770	94	69	72	92	53	47	631	511	435	547	532	555	76	95	65	137	74	72	409	564	816	580	649	472
Os01g39890	1148	868	720	631	766	799	1080	1083	638	1201	1195	1197	745	576	807	835	675	616	715	1113	2167	1348	1298	798
Os01g39940	0	0	0	0	0	0	0	0	0	1	0	0	0	0	0	0	0	0	0	0	0	0	0	0
Os01g40000	85	79	78	84	57	76	186	134	121	82	104	87	108	95	67	72	90	54	105	114	158	118	148	149
Os01g40050	698	597	612	568	453	460	903	746	548	589	557	649	523	495	379	560	397	474	551	683	1064	717	845	709
Os01g40110	125	156	137	183	116	134	603	451	433	378	353	349	76	116	98	124	118	76	484	480	714	479	607	675
Os01g40170	1	0	0	1	2	0	0	0	0	0	0	0	0	0	0	0	0	0	0	0	0	0	1	0
Os01g40250	786	598	917	823	500	762	2027	1490	1452	1067	1158	1113	712	744	255	590	554	525	1344	1770	2000	1589	1963	2187
Os01g40320	10	13	14	11	8	5	9	19	10	8	3	15	3	12	9	2	6	3	6	9	17	6	7	14
Os01g40420	526	490	484	430	341	357	979	799	677	479	526	594	499	492	429	470	374	344	644	870	1106	679	816	718
Os01g40450	0	0	0	0	0	0	0	0	0	0	0	0	0	0	0	0	0	0	0	0	0	0	0	0
Os01g40470	3075	2987	2786	2182	2054	2174	3566	2791	2238	2597	2478	3277	2201	2099	1930	2235	1765	1771	2856	3315	4248	3208	4642	3544
Os01g40480	650	281	248	226	210	329	140	258	117	124	145	122	581	277	251	246	303	237	169	194	616	198	155	137
Os01g40499	106	82	70	88	76	108	215	149	87	228	116	216	62	98	127	135	114	101	114	134	317	199	133	130
Os01g40590	444	335	421	427	312	337	1830	1585	1360	983	1076	1009	380	400	346	395	330	305	904	1257	1714	1199	1415	1097
Os01g40660	36	40	49	12	20	10	383	419	233	192	185	166	11	32	59	16	15	11	187	310	777	154	191	170
Os01g40780	0	0	0	0	0	0	0	0	0	0	0	0	0	0	0	0	0	0	0	0	0	0	0	0
Os01g40830	0	1	0	2	2	1	0	1	0	0	2	0	2	0	1	1	0	1	0	0	0	0	0	0
Os01g40860	2327	1614	1316	2318	1971	2031	1709	1719	927	3142	2761	3057	1767	1328	992	2569	2137	1994	811	1060	1678	2985	3288	1709
Os01g40870	1062	1320	1145	829	650	761	8011	6724	4408	13358	10920	15214	717	1313	1191	786	635	620	4794	6768	9979	15068	21216	9209
Os01g40900	0	0	0	0	0	0	0	0	0	0	1	0	0	0	0	0	0	0	0	0	0	0	0	0
Os01g40980	253	216	247	198	173	175	740	541	513	385	410	420	112	134	47	125	112	92	373	404	475	384	468	573
Os01g41050	0	0	0	0	0	0	1	2	0	5	5	3	0	0	0	0	0	0	0	2	6	18	2	7
Os01g41080	0	0	0	0	0	0	0	0	0	0	0	0	0	0	0	0	0	0	0	0	0	0	0	0
Os01g41530	70	69	54	52	52	52	81	110	62	56	89	63	22	23	28	27	30	24	32	66	92	64	86	45
Os01g41730	25	23	28	31	1	8	196	173	143	69	67	85	25	45	32	99	45	33	140	206	218	104	118	140
Os01g41770	0	1	0	3	0	0	1	2	3	1	0	0	6	7	12	9	19	8	17	13	20	4	4	4
Os01g41810	3783	4161	3495	1770	1521	1626	83	54	46	6	0	28	1725	2186	1817	784	745	830	44	66	114	42	39	36
Os01g41834	1	1	2	1	0	0	0	0	1	0	0	0	1	2	2	0	0	0	2	0	8	1	4	0
Os01g41960	0	0	0	1	0	0	0	1	1	0	1	0	2	1	0	0	0	3	5	5	9	4	4	9
Os01g42140	134	113	97	61	97	90	126	226	113	89	100	116	77	72	111	75	65	49	104	133	320	101	124	86
Os01g42170	0	0	0	0	2	0	0	0	0	0	0	1	2	0	1	2	1	0	0	1	0	1	2	1
Os01g42210	1	1	1	1	3	0	2	1	0	0	1	0	1	0	0	0	1	0	0	3	1	1	1	0
Os01g42270	1	0	0	0	2	0	0	0	0	0	0	0	0	0	0	0	1	0	0	0	0	0	0	0
Os01g42280	446	320	390	484	488	516	21	37	13	18	28	16	748	555	295	681	506	539	22	38	35	25	25	25
Os01g42310	2	0	0	0	2	0	0	0	0	0	0	0	2	1	3	2	1	3	0	0	0	2	0	0
Os01g42320	0	0	0	0	2	0	1	0	0	29	6	50	7	2	0	25	2	2	3	14	10	109	81	65
Os01g42350	5	7	7	5	9	6	186	102	135	63	75	86	7	12	6	1	5	6	110	132	111	74	105	203
Os01g42370	31	39	31	22	4	3	112	16	15	20	5	17	18	32	2	1	53	13	71	245	228	76	131	17
Os01g42520	2477	2149	2342	676	701	418	2080	2158	1192	3047	2523	2725	1392	1373	2174	1079	748	981	1555	2173	3925	2494	3024	2672
Os01g42660	0	0	0	0	0	0	0	0	0	0	0	0	0	0	0	0	0	0	0	0	0	0	0	0
Os01g42710	273	202	251	259	163	189	1490	1170	1133	810	892	760	266	283	110	180	153	165	784	1054	1294	900	1235	967
Os01g42730	565	389	467	852	767	599	724	577	422	591	495	669	380	389	319	756	638	564	489	614	783	981	1308	719
Os01g42870	712	487	333	245	273	253	655	1160	528	685	718	684	368	306	558	254	307	277	562	715	1887	744	770	558
Os01g42960	39	34	47	81	47	24	691	661	550	634	688	752	41	90	30	68	47	60	721	812	1189	614	1020	1076
Os01g42970	439	385	369	401	331	321	1053	842	770	573	545	661	415	404	282	391	299	328	741	905	1192	784	1012	880
Os01g43010	47	39	41	33	50	46	29	36	19	27	22	32	28	33	66	20	37	30	32	27	72	26	28	32
Os01g43030	2043	1759	2161	1946	1536	1657	4404	3026	2943	2270	2508	2767	1755	1801	872	1619	1419	1334	2793	3491	3979	2974	4131	3929
Os01g43050	84	100	150	133	99	124	955	802	782	753	762	792	77	95	41	71	51	63	708	821	1078	828	1203	1240
Os01g43070	1053	1100	1042	1207	1289	1196	221	222	158	141	134	107	1295	944	1311	1514	1180	972	100	158	259	114	162	157
Os01g43080	222	189	199	180	229	175	44	43	31	23	23	19	208	140	317	231	165	139	19	31	63	24	32	43
Os01g43250	286	339	389	267	262	255	1108	844	744	635	618	526	266	262	315	217	165	195	606	716	1197	596	753	777
Os01g43280	0	2	1	0	0	2	49	68	38	108	116	153	2	4	1	2	2	6	69	72	123	65	151	98
Os01g43320	78	63	57	71	60	65	79	46	31	22	11	34	61	54	36	54	51	63	41	60	66	35	56	20
Os01g43520	820	770	799	550	441	457	3560	2548	2394	1773	1796	1908	444	589	241	401	341	389	2042	2918	2581	2103	2882	2243
Os01g43630	1544	1316	1370	1056	827	824	2917	2149	1892	1797	1707	1850	1183	1208	428	874	723	835	1989	2548	2997	2053	2971	2396
Os01g43750	834	2190	1875	352	276	334	78	42	49	57	62	74	383	763	834	225	142	299	15	37	32	53	98	93
Os01g43844	770	658	511	606	541	375	499	447	284	524	482	588	520	502	596	552	464	389	365	437	830	1035	792	576
Os01g43870	3026	2291	2515	2869	2227	2211	1427	982	896	706	648	771	2388	2234	1533	2500	1852	1973	1101	1211	1389	1249	1471	895
Os01g43970	0	0	0	0	0	0	0	0	0	0	0	0	0	0	0	0	0	0	0	1	0	1	0	0
Os01g44040	352	268	307	386	240	230	2060	1541	1342	979	919	1159	320	400	167	462	289	344	1481	1727	1912	1145	1702	1573
Os01g44200	13	16	18	17	19	11	16	24	17	17	15	18	16	19	19	10	11	19	19	22	26	22	20	17
Os01g44430	429	365	336	383	443	476	2	1	0	7	3	1	350	262	337	569	408	382	7	5	11	4	10	4
Os01g44990	801	671	770	575	561	497	1136	791	819	606	587	640	707	697	432	536	430	447	791	988	1193	756	930	832
Os01g45020	58	53	56	49	43	36	204	166	149	158	167	189	65	49	29	38	33	40	171	196	290	199	305	282
Os01g45200	373	329	294	364	304	372	354	396	245	346	354	289	313	301	476	461	404	381	213	314	755	545	456	299
Os01g45210	0	0	0	0	0	0	0	0	1	0	0	0	0	0	0	0	0	0	0	0	0	0	0	0
Os01g45320	0	0	0	0	0	0	0	0	0	0	0	0	0	0	0	0	1	0	0	0	0	0	0	0
Os01g45370	237	238	249	368	339	341	128	96	90	66	74	68	363	301	282	390	327	221	98	98	120	69	111	87
Os01g45420	0	0	0	0	0	0	0	0	0	3	9	1	0	0	0	0	0	0	0	0	0	3	1	2
Os01g45520	32	54	72	20	9	25	78	41	26	11	12	22	36	49	29	26	9	12	32	41	54	25	23	75
Os01g45620	192	159	157	144	146	127	96	82	79	43	53	47	167	147	87	184	121	122	73	104	162	82	84	59
Os01g45800	0	1	0	1	0	1	0	0	1	0	0	0	1	0	0	0	0	1	0	0	0	0	0	0
Os01g45830	1003	624	537	488	552	673	455	648	390	461	422	509	504	410	618	456	574	488	409	562	1124	525	619	399
Os01g45880	1879	1320	1854	1306	999	1255	5277	5179	4509	3793	4022	3453	1684	2031	507	1049	1059	1090	4231	5991	7871	6009	6349	4145
Os01g46000	0	0	0	0	0	0	0	0	0	0	0	0	0	0	0	0	0	0	0	0	0	0	0	0
Os01g46020	97	85	89	87	118	73	82	54	49	34	36	36	94	88	95	78	91	76	44	47	93	40	70	54
Os01g46130	39	55	59	54	18	16	47	49	20	75	65	65	95	110	61	85	70	78	74	63	149	95	97	101
Os01g46169	593	509	602	597	464	408	492	403	349	309	263	260	394	465	326	572	426	447	333	503	684	365	428	337
Os01g46200	503	368	467	494	378	407	1116	758	820	636	598	638	581	575	182	502	420	436	787	1008	1070	787	1147	910
Os01g46270	8	3	7	1	2	4	0	0	0	0	0	0	0	4	5	6	5	2	0	0	0	0	0	0
Os01g46380	2586	2186	2358	1678	1644	1560	29834	23188	24049	9846	10639	9555	1740	2339	1440	1285	1166	1105	14000	17879	20809	11467	15097	12615
Os01g46510	1943	1564	1684	1304	880	964	3731	3002	2592	2888	2806	3047	1527	1608	582	1060	950	931	2926	3643	4402	3447	4803	4131
Os01g46530	0	0	0	0	0	0	0	0	0	0	0	0	0	0	0	0	0	0	0	0	0	0	0	0
Os01g46590	612	579	637	441	414	353	975	799	726	496	501	534	562	523	392	443	392	413	646	841	1029	634	783	713
Os01g46740	0	0	2	0	0	0	1	3	0	1	1	0	1	0	1	1	0	0	2	2	6	0	2	0
Os01g46760	394	231	256	165	160	235	277	318	161	315	191	339	496	308	350	271	358	208	269	306	618	663	785	267
Os01g46770	0	0	0	0	0	0	1	0	0	0	0	0	0	0	0	0	0	0	0	0	0	0	0	0
Os01g46810	1639	1167	1354	1202	1078	880	2078	1478	1482	1058	1021	1394	1169	984	399	905	773	952	1614	2069	1586	1373	2158	1979
Os01g46840	124	76	65	72	50	62	332	289	270	153	178	168	90	110	35	86	55	86	198	266	325	228	256	249
Os01g46932	528	577	574	388	417	395	623	521	440	403	436	436	284	283	408	281	239	221	445	506	835	422	530	560
Os01g46970	414	176	199	65	48	50	559	359	316	178	166	178	215	190	130	51	40	43	370	373	514	264	210	171
Os01g47000	0	0	0	0	0	0	0	0	0	0	0	0	0	0	0	0	0	0	0	0	0	0	0	0
Os01g47020	0	0	0	0	0	0	0	0	0	0	0	0	0	0	0	0	0	0	0	0	0	0	0	0
Os01g47070	2311	4089	3277	3048	2151	2536	683	896	527	189	201	295	2015	2268	4956	2623	2038	2088	494	827	1804	244	157	916
Os01g47150	0	0	0	0	0	0	0	0	0	0	0	0	0	0	0	0	0	0	2	1	3	0	0	1
Os01g47180	3	3	5	5	0	3	88	96	63	129	127	93	0	0	0	0	1	0	12	16	49	30	33	62
Os01g47300	131	49	65	11	26	10	64	45	44	34	16	56	38	7	10	6	6	3	22	28	29	26	47	29
Os01g47340	5205	4799	5017	3558	4462	4570	2134	1768	1088	1501	1458	1452	3715	3135	5750	3936	3296	3255	1037	1360	2524	1448	1530	1301
Os01g47400	499	584	542	459	140	170	888	842	466	844	960	967	291	360	445	365	237	151	423	550	1068	1013	806	1306
Os01g47420	310	307	308	334	306	323	191	168	157	103	104	110	308	299	416	415	309	318	131	153	226	135	140	200
Os01g47490	1823	1452	1568	848	789	942	710	505	482	307	319	346	781	684	869	484	408	424	434	471	650	309	430	385
Os01g47540	1918	1383	1380	835	747	717	1309	979	959	689	711	832	1140	940	756	797	558	720	777	1132	1209	785	1113	752
Os01g47560	272	217	212	205	192	183	534	475	284	170	176	163	190	173	186	200	151	156	209	360	722	189	195	181
Os01g47580	23	25	24	60	45	44	173	103	56	44	40	80	6	15	12	20	21	21	91	83	163	114	102	94
Os01g47630	1449	1155	1266	1612	1816	1864	5	5	5	5	7	1	1449	1141	2144	1708	1721	1535	2	6	8	5	32	7
Os01g47740	1229	1012	1118	951	862	797	1689	1218	1118	968	922	1130	1193	1070	685	998	787	876	1245	1569	1697	1345	1905	1330
Os01g47800	276	227	271	239	170	226	754	524	510	310	322	326	317	321	150	187	168	205	506	606	738	425	612	646
Os01g47820	41	84	53	38	18	43	179	117	116	149	105	162	42	62	31	36	28	36	151	148	161	110	141	127
Os01g47890	12	3	14	5	0	5	1	0	1	1	1	0	8	10	2	11	3	3	1	0	1	2	0	3
Os01g47950	1	0	1	0	0	0	1	1	0	0	0	0	0	0	0	0	0	0	0	2	0	0	0	0
Os01g47980	1	1	1	0	0	0	0	0	0	1	0	2	2	2	3	0	3	1	2	1	1	0	0	1
Os01g48000	222	183	125	66	67	52	141	132	85	241	200	270	86	75	95	61	76	67	112	168	273	196	241	165
Os01g48130	202	138	132	307	157	256	1128	1021	699	833	722	841	119	178	101	399	244	186	719	939	1444	967	1034	813
Os01g48180	1343	1042	1246	952	724	884	2288	1802	1733	1093	1058	1239	1163	1186	468	919	722	738	1580	1910	2338	1446	1985	1828
Os01g48200	711	837	629	665	682	572	833	683	656	406	483	503	645	617	424	506	486	473	754	795	1023	655	839	947
Os01g48390	377	386	363	437	356	333	1174	723	657	773	746	913	430	472	402	499	417	441	831	941	1091	977	1215	1087
Os01g48520	0	0	0	0	0	0	0	0	0	0	0	0	0	0	0	0	0	0	0	0	0	0	0	0
Os01g48570	0	0	0	3	3	0	163	141	116	110	125	186	0	12	3	19	8	3	154	196	210	173	283	171
Os01g48610	197	309	243	191	142	233	86	98	56	51	40	59	85	148	206	185	177	182	34	56	136	36	27	48
Os01g48640	512	735	496	393	234	485	6	25	13	0	1	2	310	358	360	442	385	307	11	8	17	3	9	2
Os01g48670	2	2	0	3	0	0	0	0	0	0	0	0	1	0	0	0	0	0	0	0	0	0	0	1
Os01g48770	2182	2409	2271	2388	2370	2430	5784	4485	3343	3138	3699	3885	1351	1487	2335	2379	1613	1149	3761	3973	6046	4105	5427	5840
Os01g48790	2048	1464	1575	1625	1583	1481	4748	3366	3063	3140	3027	3727	1702	1671	813	1877	1500	1421	3199	4207	5278	4305	5630	4033
Os01g48830	2036	1534	1569	1244	1114	1328	1252	1147	816	1158	943	1059	1498	1392	1762	1508	1222	1246	957	1122	2171	1421	1533	1063
Os01g48910	577	479	438	315	196	213	710	498	513	1297	1028	1953	294	339	228	255	264	203	595	952	807	955	2225	1030
Os01g48930	3586	3210	3227	1952	1663	1587	8278	8302	6967	3492	3398	3105	2455	2355	2715	1600	1372	1521	3847	5759	6322	3479	4014	3026
Os01g48960	5541	3145	4172	6180	5104	4759	25677	19556	16545	16102	15587	18140	5602	6403	1362	6512	4658	5561	23669	30969	34634	26874	35794	22314
Os01g49010	126	117	103	107	119	106	328	266	252	202	185	201	118	119	116	92	88	78	203	267	439	255	269	308
Os01g49150	16	5	13	11	12	11	110	113	80	49	57	68	5	20	17	3	3	4	62	64	146	66	72	89
Os01g49180	506	363	439	383	326	414	950	800	720	551	594	609	443	435	201	364	327	274	694	837	1091	765	968	816
Os01g49190	3439	3199	2847	3445	2874	3099	11228	10007	8150	8267	8604	9527	2993	3023	3363	2864	2623	2297	8922	9735	14469	9815	14192	13267
Os01g49219	734	576	613	708	710	642	555	505	428	416	349	328	906	798	484	777	628	568	325	454	655	388	547	355
Os01g49280	116	61	69	41	36	50	26	9	14	15	26	43	91	54	44	42	46	27	22	27	37	29	38	29
Os01g49360	34	25	27	19	22	23	418	502	256	232	237	250	21	40	43	27	26	28	300	345	855	257	286	261
Os01g49430	10	5	4	3	0	3	41	39	30	25	20	44	3	7	4	18	10	5	37	61	109	31	41	17
Os01g49529	2358	1813	1571	1518	1344	1633	2229	2201	1635	996	933	980	1869	1680	1658	1874	1864	1475	1524	1998	3662	1327	1393	1307
Os01g49614	365	465	386	391	246	338	329	300	239	140	125	218	245	331	199	304	257	293	233	295	462	258	320	195
Os01g49660	5	9	2	6	6	6	47	35	38	28	22	38	6	8	13	6	5	9	41	41	50	22	32	36
Os01g49690	930	824	861	816	787	822	1199	1004	818	738	851	915	728	719	896	813	685	690	1010	1139	1647	1091	1413	1201
Os01g49780	0	0	0	0	0	0	0	0	0	0	0	0	0	0	0	0	0	0	0	0	0	0	0	0
Os01g49820	393	582	430	375	217	261	265	174	123	62	50	81	326	421	344	180	246	197	108	185	229	98	142	126
Os01g49890	1355	1258	1013	1705	1759	2156	605	605	386	404	412	391	1428	968	1028	1309	1447	993	378	438	853	442	540	543
Os01g49920	302	284	274	209	242	162	380	244	223	190	183	203	209	195	97	118	96	97	268	282	342	218	322	272
Os01g49940	1841	1433	1791	1334	1240	1224	2919	2192	2225	1471	1514	1566	1589	1638	700	1273	1108	1133	1958	2718	3002	1858	2639	2182
Os01g49980	0	0	2	0	1	1	1	0	0	0	1	1	0	0	3	0	0	0	0	1	1	1	2	0
Os01g50020	0	0	0	0	0	0	0	0	0	0	0	0	0	0	0	0	0	0	0	0	0	0	1	0
Os01g50050	2568	1812	2170	1519	1830	1727	203	140	130	67	58	69	2333	1790	1996	1191	1203	1214	147	205	206	94	135	104
Os01g50100	3104	3540	3124	2626	1664	1781	621	388	290	66	71	130	1706	2216	1139	963	1030	1258	163	143	357	135	151	141
Os01g50120	416	405	500	442	406	417	362	322	256	173	181	156	490	422	323	373	380	329	270	277	375	221	286	240
Os01g50400	119	38	30	5	0	6	30	20	16	45	45	53	26	13	18	10	5	8	14	23	44	143	104	20
Os01g50470	32	16	26	19	22	21	23	25	19	9	14	9	34	39	8	37	36	24	19	31	23	24	19	32
Os01g50500	0	0	0	0	0	0	0	1	0	0	1	0	0	0	0	0	0	0	0	0	0	0	0	0
Os01g50550	0	0	0	0	0	0	0	0	0	0	0	0	1	0	0	0	0	0	0	0	0	0	0	0
Os01g50690	801	603	754	645	579	604	900	740	732	416	474	446	751	698	301	482	476	478	562	761	871	542	628	574
Os01g50730	38	54	34	54	40	32	8	7	1	8	5	3	55	44	51	52	40	41	3	4	2	11	3	2
Os01g50800	2	0	0	0	0	0	0	0	0	0	0	1	1	0	0	0	0	0	0	3	0	0	0	1
Os01g50930	1208	1318	1312	1626	1776	1746	187	143	130	76	53	69	1896	1366	1489	1857	1579	1163	104	121	176	86	133	100
Os01g50980	5	5	8	1	2	1	8	2	4	0	1	1	3	2	2	3	1	1	3	4	2	1	2	3
Os01g51010	1299	1120	1228	1107	727	790	1465	1061	1007	735	744	939	1009	1091	455	875	793	847	991	1287	1332	1263	1506	1085
Os01g51060	235	198	208	179	182	196	119	120	102	126	76	125	166	139	164	130	163	108	91	116	233	66	93	104
Os01g51154	937	892	852	842	788	761	1484	1216	829	887	804	896	709	719	665	945	689	651	891	1116	1552	1039	1328	1166
Os01g51190	449	391	347	254	255	242	941	766	576	669	616	675	274	329	289	342	235	281	686	884	1206	821	985	780
Os01g51380	1223	985	916	674	495	550	1860	1481	1344	1114	1203	1198	723	768	366	410	331	391	1640	1918	1950	1212	1856	1968
Os01g51430	174	200	179	186	166	117	335	250	257	212	201	217	180	167	212	145	139	137	267	376	434	300	413	324
Os01g51490	2	0	0	0	0	0	0	0	0	0	0	1	0	0	0	0	0	0	0	0	0	0	0	0
Os01g51540	1045	751	540	331	352	259	1513	1666	1112	1385	1289	1273	338	314	365	223	189	226	998	1245	3213	1756	1458	1289
Os01g51610	2	2	1	1	0	2	0	0	1	0	2	0	6	3	2	4	5	4	0	0	1	0	0	3
Os01g51630	456	311	382	302	315	188	1990	1669	1445	1027	1027	1083	316	398	208	309	202	220	1673	2044	2506	1529	2005	1669
Os01g51634	226	92	188	140	96	123	1102	853	893	695	634	723	187	214	2	143	105	149	758	1120	948	820	1289	803
Os01g51650	0	0	0	0	0	0	0	1	0	0	1	0	0	1	0	1	0	0	2	2	1	0	1	0
Os01g51710	392	357	392	342	367	343	121	111	73	55	57	60	402	352	390	401	323	310	78	111	112	75	107	75
Os01g51754	2297	1741	1944	1525	1232	1317	978	815	691	452	500	496	2461	1896	1008	1452	1389	1424	548	834	836	464	625	710
Os01g51840	58	46	73	172	36	51	1610	1159	1132	1704	1360	2248	173	243	112	257	160	122	1626	1880	2084	1916	3555	2011
Os01g51860	695	588	766	606	583	669	54	54	60	32	36	48	769	598	554	574	662	537	67	59	75	41	67	41
Os01g51890	2309	2446	2404	4138	3264	2410	459	416	305	152	195	218	2696	2108	1438	1949	2074	2071	368	384	466	238	403	306
Os01g52020	0	0	0	0	0	0	0	1	1	0	1	0	1	1	0	0	0	0	0	0	3	0	1	0
Os01g52110	17495	11923	15850	10867	14972	10771	6602	6462	7044	3059	3042	2720	13059	10426	5760	7163	6848	6829	2438	4446	4354	2384	2922	1783
Os01g52140	90	50	50	37	39	41	130	123	94	65	69	84	53	50	9	68	49	67	106	129	193	112	110	117
Os01g52250	2285	1436	3042	8314	17102	18577	834	784	620	589	539	463	8149	7321	11957	19298	24672	24062	594	817	843	541	757	734
Os01g52240	1851	1054	2603	7890	16644	18102	53	204	72	248	167	112	7550	6844	11693	18919	24334	23761	112	252	194	117	231	59
Os01g52304	159	136	139	94	93	77	204	180	160	99	82	116	119	131	111	54	65	79	149	176	232	130	147	145
Os01g52340	85	91	74	34	12	21	12	7	3	1	3	4	48	56	29	4	12	21	8	6	15	1	3	1
Os01g52390	2091	1831	1569	2342	2170	2457	4784	4455	3136	3184	3764	3995	1657	1598	1934	2193	1910	1432	3909	4045	6906	4624	5783	6180
Os01g52610	171	204	144	70	34	36	450	279	279	434	332	487	89	132	89	17	21	21	311	363	434	381	720	563
Os01g52640	5067	3525	4021	4613	4635	4794	1634	1318	1195	1435	1537	1355	4515	3774	2595	5256	4159	4108	1052	1420	1866	1857	2079	1614
Os01g52690	2	0	1	12	8	12	0	0	0	0	0	0	4	19	5	15	1	22	0	0	0	0	0	0
Os01g52790	568	853	604	437	257	344	210	88	75	25	20	56	411	553	341	290	199	270	52	87	118	33	37	58
Os01g53020	3539	2680	3068	3854	4351	4691	20	11	9	6	7	4	5542	4654	4329	4915	4534	4621	10	19	13	13	70	16
Os01g53079	399	284	317	316	326	341	479	417	323	331	307	360	380	396	401	476	362	328	428	536	710	424	576	494
Os01g53190	2	2	0	1	0	2	8	11	16	4	4	6	0	1	0	0	0	0	15	15	19	2	11	5
Os01g53260	206	134	137	61	68	72	364	306	207	227	113	257	68	58	35	61	19	41	281	434	449	209	313	182
Os01g53670	894	917	963	628	583	579	749	574	540	255	267	289	830	827	486	611	510	464	449	592	639	388	453	472
Os01g53700	949	954	874	781	671	699	3008	2232	1876	1843	1874	2040	697	775	419	815	622	605	2037	2364	3192	2181	2897	2785
Os01g53720	1473	1447	1535	2800	2301	2200	2678	2002	1924	1677	1608	1468	1960	1664	2371	6347	2916	2903	1814	2541	3361	4103	3578	2139
Os01g53750	37	20	23	25	21	16	127	155	107	130	127	101	32	33	5	20	34	21	101	119	207	163	178	178
Os01g53910	423	514	410	420	396	546	175	200	111	185	148	136	513	404	938	551	596	530	114	153	372	205	213	125
Os01g53980	16	12	11	26	14	10	253	296	163	480	303	425	12	33	14	26	17	16	206	332	588	518	557	362
Os01g54030	289	158	358	17	26	19	102	107	39	33	25	32	547	247	52	15	10	26	44	55	54	23	48	53
Os01g54040	219	147	271	85	67	71	310	274	228	156	137	156	337	198	62	70	47	48	182	232	334	172	245	187
Os01g54060	0	0	0	0	0	0	0	0	0	0	0	0	0	0	0	0	0	0	0	0	0	0	0	0
Os01g54100	3208	2620	2723	2419	2158	2326	4003	2955	2734	2520	2372	2659	2569	2360	1415	2199	1817	1872	2703	3447	4240	2913	4090	3061
Os01g54119	515	413	493	413	298	306	1320	1042	915	831	867	987	512	523	192	454	353	333	1091	1276	1483	1092	1468	1348
Os01g54160	0	0	0	0	0	0	0	0	0	0	0	0	0	0	0	0	0	0	0	0	0	0	0	1
Os01g54270	31	31	20	65	30	84	25	34	20	22	17	32	18	9	9	9	8	11	30	46	97	39	43	44
Os01g54350	996	739	765	721	617	677	591	481	372	402	376	421	753	825	603	635	610	616	345	462	614	541	721	423
Os01g54420	29	17	27	24	39	21	377	344	257	263	316	305	36	35	27	21	16	22	310	368	512	308	410	454
Os01g54560	1563	1265	1188	2864	2043	2115	2951	2621	2076	3008	2667	2929	1575	1449	933	3392	3181	2428	1848	2486	3385	4433	4635	2983
Os01g54570	0	0	0	0	1	1	48	56	24	35	63	31	0	2	0	1	4	1	22	36	74	77	54	58
Os01g54620	1195	576	613	847	269	453	8961	7461	6276	3883	4075	4562	1238	1479	537	1532	1348	1302	6008	7156	7565	5421	5690	5123
Os01g54650	0	0	0	0	0	0	0	0	0	0	0	0	0	0	0	0	0	0	0	0	0	0	0	0
Os01g54730	625	702	567	508	535	536	1292	1161	670	1325	1108	1272	402	445	867	638	467	397	853	985	2056	1529	1724	1366
Os01g54830	0	0	0	0	0	0	0	0	0	0	0	0	0	0	0	0	0	0	0	0	0	0	0	0
Os01g54860	1149	957	905	834	777	704	1908	1254	1108	1153	1118	1556	880	914	757	917	730	779	1258	1487	1772	1346	1790	1593
Os01g54900	157	129	169	124	88	103	265	214	203	145	153	131	164	127	66	113	117	103	169	252	320	210	196	225
Os01g54990	292	228	232	373	272	270	602	511	431	331	364	349	416	422	216	324	278	315	487	610	842	457	533	490
Os01g55020	48	65	47	67	68	74	172	190	124	139	167	147	36	32	52	79	47	33	135	178	367	156	171	190
Os01g55050	2202	2229	1921	1430	1097	1645	2274	1938	1683	1450	1437	2026	1759	1391	1269	1288	1107	1218	1514	1730	2427	1885	2594	1909
Os01g55094	587	557	587	510	400	428	1097	844	734	499	532	592	454	487	325	462	416	399	705	895	1006	705	959	775
Os01g55190	64	63	69	110	50	35	1444	1178	1002	929	998	1142	65	108	70	83	56	68	1061	1260	1996	1414	1854	1467
Os01g55300	673	608	603	498	423	456	764	606	488	414	372	426	639	630	420	576	398	442	475	634	782	505	662	612
Os01g55480	0	0	0	2	0	0	0	0	0	0	0	0	0	0	0	0	0	0	0	0	0	0	0	0
Os01g55590	1112	980	963	907	697	752	1349	934	788	568	620	690	978	879	730	880	699	716	748	1023	1129	831	944	989
Os01g55700	108	117	181	112	120	143	234	208	181	157	175	165	102	102	70	92	80	64	195	244	280	184	257	250
Os01g55740	81	81	69	60	51	60	215	204	147	134	164	141	55	55	42	41	27	36	166	177	377	204	209	221
Os01g55880	494	413	472	602	569	595	237	182	150	202	139	218	619	546	296	645	556	498	172	217	331	187	302	200
Os01g55910	0	0	0	0	0	0	0	0	0	0	0	0	1	1	0	0	0	0	0	0	0	0	0	0
Os01g55950	471	498	471	634	540	527	121	86	97	60	50	75	555	654	379	634	575	537	70	78	106	55	85	85
Os01g56120	0	0	0	0	0	0	0	0	0	0	0	0	0	0	0	0	0	0	0	0	0	0	0	0
Os01g56190	1921	1332	1599	1494	1250	1248	2318	1796	1732	1209	1187	1266	1843	1622	648	1390	1176	1167	1471	1977	2193	1449	2080	1889
Os01g56310	467	406	458	504	455	477	431	328	291	200	242	307	375	360	479	434	412	290	340	421	447	299	464	434
Os01g56350	1534	1547	1721	1900	1610	1605	783	650	566	389	448	434	1971	1703	1303	1744	1602	1064	487	618	799	484	606	634
Os01g56370	82	48	60	56	57	61	3	0	0	0	0	0	140	100	43	60	64	48	1	0	0	2	3	0
Os01g56490	1708	1396	1676	1355	1062	1123	2679	2087	2038	1515	1569	1677	1431	1490	530	994	843	906	1854	2469	2679	2036	2547	2303
Os01g56520	392	356	362	324	288	300	582	479	396	403	378	402	313	263	235	314	226	234	354	516	686	457	592	491
Os01g56580	4720	3994	3967	3495	2849	3079	5667	4354	3782	3309	3311	3851	3794	3606	1933	3617	2658	2961	4224	5255	5841	4383	5689	4880
Os01g56600	1650	1618	1630	1208	1043	1060	2389	1708	1458	1528	1469	1696	1217	1280	1289	1083	839	891	1738	1913	2451	1718	2352	2141
Os01g56630	904	964	996	580	668	570	2080	1454	1331	1144	1155	1368	606	687	459	457	279	378	1338	1778	2586	1544	1968	1643
Os01g56670	14265	13038	17573	19185	27643	30590	952	734	603	636	631	606	18279	14089	35530	27826	27289	23336	803	1069	1238	846	1304	1014
Os01g56764	11	9	6	17	14	13	8	4	1	4	5	3	13	15	15	36	28	42	8	5	6	8	2	8
Os01g56820	345	353	321	296	289	265	417	300	265	278	291	306	331	319	352	307	241	235	306	382	506	301	456	421
Os01g56880	414	494	471	419	302	327	1313	1102	930	641	582	713	387	378	392	363	296	311	805	904	1365	758	933	806
Os01g56980	693	562	765	749	567	644	598	425	372	248	280	280	907	780	107	734	674	594	338	431	552	425	492	453
Os01g56990	179	171	179	140	105	122	157	117	92	81	80	86	134	146	123	152	103	91	112	134	214	110	114	114
Os01g57050	37	23	20	13	4	13	94	102	52	20	21	26	38	46	44	21	17	20	95	95	164	39	26	33
Os01g57100	263	156	159	109	99	119	241	355	171	269	272	225	121	108	99	67	85	75	238	254	566	250	299	211
Os01g57220	1704	1821	1427	1110	951	965	1456	1215	934	937	818	1185	1194	1153	1166	1071	807	905	1043	1322	1666	1126	1452	1165
Os01g57270	1	1	2	1	1	0	12	11	10	9	6	11	3	3	1	1	0	2	4	11	15	7	11	11
Os01g57350	412	341	323	582	522	422	777	695	531	695	483	841	504	412	333	477	411	360	521	829	847	806	1148	597
Os01g57340	6	8	5	4	2	3	53	53	26	42	40	74	9	8	11	7	3	2	43	52	40	44	79	47
Os01g57390	0	0	0	0	0	0	0	0	0	0	0	0	0	0	0	0	0	0	0	1	0	0	0	0
Os01g57480	454	534	557	472	420	414	1017	766	837	448	537	543	515	647	354	529	405	361	582	849	1088	660	850	771
Os01g57540	30	39	33	24	21	29	637	470	435	822	732	1157	22	74	36	78	35	37	545	866	1120	1053	1334	1037
Os01g57610	3	3	3	3	0	3	4	12	5	10	8	6	6	1	3	7	6	2	38	20	40	14	16	38
Os01g57720	1788	1336	1554	1459	1364	1454	1728	1259	1199	980	1013	1143	1898	1707	803	1796	1430	1548	1133	1453	1503	1205	1685	1232
Os01g57735	0	1	2	2	1	2	8	5	8	5	2	8	0	1	0	0	0	1	5	3	7	7	9	3
Os01g57854	371	270	195	91	69	81	230	207	101	237	186	225	118	112	125	86	85	72	158	217	512	304	408	220
Os01g57890	131	110	139	15	29	19	16	26	11	12	8	6	45	21	26	9	21	10	38	57	90	74	64	109
Os01g58038	0	0	0	0	0	0	0	0	0	0	0	0	0	0	0	0	0	0	0	0	0	0	0	0
Os01g58100	638	1128	254	465	589	213	0	0	0	0	1	1	121	147	63	188	228	571	0	0	0	1	11	0
Os01g58220	2602	2531	2418	2471	2530	2126	2596	1887	1643	1517	1432	1866	1568	1625	1977	2020	1328	1489	1534	1851	2395	2060	2577	1755
Os01g58240	1115	1916	1565	981	599	987	4891	3904	3326	5264	4670	6092	915	1666	1204	869	534	804	2610	3664	4891	7370	6731	5837
Os01g58390	208	216	219	239	300	272	102	98	87	66	70	73	295	228	287	307	189	203	77	119	160	94	102	108
Os01g58420	550	518	498	670	576	630	2807	1783	1392	1893	1400	1808	509	550	572	789	693	482	1550	2188	3990	2963	3732	1779
Os01g58444	280	197	188	201	205	206	510	533	433	326	292	278	331	289	139	249	283	267	447	622	794	445	510	483
Os01g58540	0	0	0	0	0	0	0	0	0	0	0	0	0	0	0	0	0	0	0	0	0	0	0	0
Os01g58600	0	0	0	0	0	0	0	0	0	0	0	0	0	0	0	0	0	0	0	0	0	0	0	0
Os01g58640	1900	1101	1103	441	493	619	128	151	137	180	148	192	1043	738	613	391	519	533	110	170	202	145	187	86
Os01g58670	1	0	0	0	0	2	7	8	8	44	79	44	0	0	0	1	2	0	4	4	12	104	39	16
Os01g58700	220	153	188	178	147	136	158	119	98	113	88	108	165	108	114	162	122	107	94	128	173	180	197	109
Os01g58810	0	0	0	1	0	0	0	0	0	0	0	0	0	0	0	0	0	0	0	0	0	0	0	0
Os01g58990	0	0	0	0	1	0	3	5	3	3	3	4	0	0	0	0	0	0	3	6	4	9	16	14
Os01g59100	324	411	283	97	64	80	71	54	28	29	24	19	168	133	297	91	72	88	24	30	55	27	35	19
Os01g59160	54	57	57	40	29	23	219	167	118	115	112	113	50	67	66	30	29	28	189	195	286	133	179	207
Os01g59190	74	78	99	80	71	65	51	85	45	36	31	37	102	97	77	74	55	52	34	54	118	38	47	38
Os01g59230	0	0	0	0	1	0	1	0	0	0	2	0	0	0	0	0	0	2	1	0	0	0	0	0
Os01g59350	544	529	602	442	406	356	2354	2166	1609	1379	1324	1280	604	715	299	477	314	370	1405	1751	2556	1494	1856	1678
Os01g59410	24	40	20	61	22	42	244	294	163	311	355	360	16	25	35	46	22	28	136	173	338	346	382	275
Os01g59490	157	132	140	116	110	98	276	212	217	181	184	147	154	121	109	159	111	104	195	236	324	219	283	204
Os01g59530	3956	3647	3495	2787	3069	2863	187	198	144	71	71	78	2926	2775	4518	3255	2184	2261	139	166	197	83	157	91
Os01g59560	162	125	166	75	84	76	212	193	129	96	119	123	131	139	100	87	75	65	148	162	273	154	189	163
Os01g59630	179	112	150	137	109	98	367	288	253	235	239	229	157	134	140	143	94	101	310	370	577	284	422	392
Os01g59770	0	1	3	0	1	1	5	2	0	1	0	1	2	0	1	0	3	2	4	1	14	3	1	2
Os01g59800	710	503	540	462	497	467	730	724	533	559	546	599	484	452	437	427	423	386	550	676	1246	643	785	672
Os01g59930	843	957	876	805	747	662	1904	1358	1268	1076	1025	1269	699	859	797	849	672	655	1709	2234	2796	1368	2030	1766
Os01g59990	1647	1727	1664	1689	1685	1561	4776	3931	2741	3057	3582	3409	963	1194	1418	1610	1228	877	3526	3777	5304	3607	4883	5225
Os01g60040	3243	2136	2907	2511	1889	2145	6905	5212	5087	5146	4841	5305	3107	3235	826	2660	2320	2358	5078	6816	6791	5836	8389	6944
Os01g60430	45	43	34	21	23	25	39	52	36	27	25	31	17	22	18	8	22	26	21	27	69	25	23	39
Os01g60450	17	11	12	9	7	9	0	0	0	0	0	0	10	14	20	18	20	9	0	0	1	4	1	0
Os01g60620	0	0	0	0	0	0	0	0	0	0	0	0	0	0	0	0	0	0	0	0	0	0	0	0
Os01g60690	2	3	0	0	0	0	4	2	2	2	4	2	2	1	1	1	0	2	2	6	8	5	3	0
Os01g60830	5406	3936	4931	6995	7078	6998	37	31	30	28	27	27	4104	3787	5096	6929	5816	5038	15	48	62	55	190	41
Os01g60850	258	218	341	126	101	118	134	117	99	96	113	89	337	281	175	119	98	120	85	139	204	118	166	157
Os01g60870	5	9	8	0	0	1	20	23	15	18	12	15	7	4	13	18	3	3	7	19	59	11	15	10
Os01g60880	0	1	0	0	0	0	0	0	0	0	0	0	0	0	0	0	0	0	0	0	0	0	1	0
Os01g60900	0	1	4	9	3	3	3	1	0	2	1	0	0	3	6	11	3	3	1	0	4	3	2	1
Os01g60970	0	0	0	0	0	0	0	0	0	0	0	0	0	0	0	0	0	0	0	0	0	0	0	0
Os01g61044	80	55	58	200	179	164	130	138	65	120	153	146	174	77	97	217	180	186	62	86	140	222	157	79
Os01g61090	0	0	0	0	0	0	0	0	0	0	0	0	0	0	0	0	0	0	0	0	0	0	0	0
Os01g61110	24	16	29	25	27	18	262	234	152	174	160	162	28	12	20	36	24	25	105	156	234	90	83	121
Os01g61250	35	33	45	47	30	34	216	207	197	246	204	199	83	71	41	53	66	54	221	254	380	239	391	231
Os01g61390	4	3	2	3	3	6	31	29	16	17	16	20	0	4	2	5	2	3	24	20	50	29	28	12
Os01g61490	0	0	0	0	0	0	0	0	0	0	0	0	0	0	0	0	0	0	0	1	0	0	0	0
Os01g61510	155	251	147	125	94	101	384	329	180	375	463	401	114	202	167	85	74	75	163	194	506	712	544	294
Os01g61560	626	808	786	593	556	551	272	248	209	145	139	175	528	566	812	503	357	346	177	220	392	162	189	180
Os01g61670	3215	2550	2199	3102	3212	3273	1853	1811	1131	1263	1264	1374	3011	2418	3547	3654	3159	2901	1235	1414	2280	1617	1701	1231
Os01g61710	1179	1063	1184	891	739	753	2089	1519	1458	1145	1195	1404	975	1031	676	786	702	606	1511	1897	2253	1436	2004	1860
Os01g61780	1673	1338	1277	1333	1154	1018	3446	2638	2319	1813	1757	2051	1136	1259	635	1062	855	798	2383	3003	3429	2233	3022	2834
Os01g61880	2812	1652	2088	2387	2649	2183	1426	1144	814	868	1005	861	2130	2335	1403	2668	2125	2170	877	1098	1732	1053	1147	1186
Os01g61890	3259	2272	2606	2724	2919	2448	3207	2504	1936	1742	1831	1721	2580	2734	1814	2748	2326	2345	1927	2276	3426	2138	2538	2472
Os01g61930	1294	831	1159	1081	971	970	1255	1110	1008	735	788	806	1450	1318	524	1062	911	830	912	1237	1379	933	1311	1050
Os01g62020	1734	1350	1210	1319	1035	1108	3744	3503	2531	3936	3358	4146	1295	1368	780	1329	1278	1197	2946	3670	5899	4229	4828	4148
Os01g62100	348	239	288	316	318	301	281	242	220	215	180	196	304	290	114	345	282	220	216	293	432	291	322	319
Os01g62170	0	0	0	0	0	0	0	0	0	0	0	0	0	0	0	0	1	0	0	0	0	1	0	0
Os01g62220	3	2	6	3	10	4	11	12	10	7	10	7	1	6	4	5	3	1	10	12	18	10	13	14
Os01g62340	0	0	0	0	0	0	0	0	0	0	0	0	0	0	0	0	0	0	0	0	0	0	0	0
Os01g62410	665	522	541	523	485	484	878	670	603	427	457	580	458	426	268	499	369	349	575	676	809	639	861	715
Os01g62440	2132	1777	1990	2630	2529	2645	653	516	471	421	386	405	2750	2329	1404	2821	2469	2023	388	581	631	381	624	550
Os01g62460	4333	3321	3156	6315	4849	4001	3799	3361	2735	3676	3689	3767	3053	2585	1481	4444	4412	3770	2438	4048	5174	5706	5941	3324
Os01g62520	0	0	0	0	0	0	0	0	0	0	0	0	0	0	0	0	0	0	0	0	0	0	0	0
Os01g62570	10	13	13	19	20	17	17	11	14	14	19	10	4	2	6	4	3	4	20	21	27	20	21	21
Os01g62620	288	251	245	196	160	165	720	613	452	521	479	551	252	238	199	220	140	165	535	695	1065	609	757	676
Os01g62640	0	1	2	0	1	0	0	1	0	0	0	0	2	0	0	0	1	0	0	0	1	0	0	0
Os01g62780	464	323	420	228	210	211	427	373	348	284	300	323	496	447	163	205	195	177	384	428	578	357	496	422
Os01g62800	203	186	159	138	120	132	539	488	404	353	357	377	193	185	139	122	98	122	488	517	872	430	645	553
Os01g62820	797	584	646	587	505	446	1071	816	706	530	579	610	616	554	302	523	423	415	664	842	1172	745	971	752
Os01g62860	65	51	48	51	46	33	228	194	151	116	150	108	38	42	39	37	45	31	159	170	247	174	175	179
Os01g62890	226	217	219	162	196	157	588	491	407	359	361	378	184	186	226	176	138	185	481	571	763	483	598	640
Os01g62990	4	1	3	7	1	3	133	118	102	48	81	55	1	4	2	10	2	1	78	77	222	63	70	132
Os01g63020	0	4	0	1	0	0	3	1	1	1	1	1	3	0	0	1	0	0	0	0	1	0	0	0
Os01g63040	0	0	0	0	0	0	0	0	0	0	0	0	0	0	0	0	0	0	0	0	0	0	0	0
Os01g63080	0	0	0	0	0	0	0	0	0	0	0	0	0	0	0	0	0	0	0	1	0	0	0	1
Os01g63140	0	0	0	0	0	0	0	0	0	0	0	0	0	0	0	0	0	0	0	0	0	0	0	0
Os01g63180	531	1070	884	327	178	279	740	697	487	1635	1186	1666	299	725	925	261	125	237	472	688	1246	1809	2036	873
Os01g63200	5	9	6	1	0	2	163	96	93	431	245	477	2	10	1	0	1	1	154	235	306	1016	955	508
Os01g63260	59	60	43	39	35	47	238	454	214	351	345	294	56	49	77	53	53	55	162	220	592	323	285	207
Os01g63280	115	128	130	179	167	130	446	327	273	367	283	412	121	120	121	170	154	143	246	405	506	424	521	395
Os01g63400	1658	1315	1483	1166	1172	1237	1008	890	825	741	756	737	1310	1323	1297	1522	1176	1229	682	866	1220	847	1171	951
Os01g63420	2023	1621	1649	1439	1186	1269	3622	3117	2692	2221	2039	2304	1537	1430	1081	1394	1066	1161	2533	3292	4084	2565	3319	2700
Os01g63510	0	0	0	0	1	0	51	53	37	24	25	28	0	0	0	0	0	0	24	28	78	40	35	39
Os01g63550	0	0	0	0	0	0	0	0	0	1	0	0	0	0	0	0	0	0	0	0	2	0	0	0
Os01g63580	63	122	95	212	20	72	469	381	208	200	144	199	39	54	40	206	137	66	274	362	624	233	213	201
Os01g63620	3615	2851	1871	1991	2218	4064	197	175	103	98	100	75	2238	2299	2753	4362	5151	3291	127	182	338	180	166	68
Os01g63640	0	0	0	0	0	0	0	0	0	0	0	0	0	0	0	0	0	0	0	0	0	0	0	0
Os01g63740	0	0	0	0	0	0	0	0	0	0	1	0	0	0	0	0	0	0	0	0	0	0	0	0
Os01g63820	1307	1042	1135	1017	1029	900	1455	1192	1112	882	891	975	958	882	730	832	876	907	986	1284	1643	1166	1522	1252
Os01g63854	701	654	493	793	768	681	1047	790	493	1208	1230	1436	472	510	566	978	667	679	544	676	1156	1640	1405	902
Os01g63870	280	201	320	397	530	417	187	171	159	133	145	137	597	516	419	646	504	573	144	149	269	166	254	216
Os01g63900	326	225	308	254	248	206	781	525	530	352	344	317	306	310	235	279	197	234	472	694	862	438	528	444
Os01g63950	178	171	169	123	137	137	432	329	240	283	278	350	119	128	100	124	90	94	282	332	548	356	405	434
Os01g64000	14	2	3	0	0	1	24	13	6	13	6	8	15	7	2	2	0	3	18	17	37	10	17	10
Os01g64030	610	588	617	510	483	490	1220	927	811	679	708	733	547	538	437	491	462	477	891	1061	1189	967	1207	893
Os01g64170	3055	1147	941	731	727	589	1390	1283	746	1118	710	1111	1247	711	601	890	759	544	783	1156	1902	978	1323	833
Os01g64220	0	0	0	0	0	0	0	0	0	0	0	0	0	0	0	0	0	0	0	0	0	0	0	0
Os01g64250	109	80	79	107	66	69	734	800	523	766	613	687	127	127	111	168	116	128	570	792	1245	907	1180	686
Os01g64290	64	45	32	39	46	30	127	146	77	80	72	73	37	35	23	14	33	24	76	113	242	68	78	70
Os01g64420	0	0	0	0	0	0	0	0	0	1	0	0	0	0	0	0	0	0	0	0	0	0	1	0
Os01g64490	538	359	532	498	350	344	5560	4656	4615	6436	5163	7874	592	928	192	642	504	503	5626	6993	8139	7215	12766	6507
Os01g64580	0	0	0	0	0	0	0	0	0	0	0	0	0	0	0	0	0	0	0	0	0	0	0	0
Os01g64720	206	192	223	150	143	165	650	499	473	285	359	318	143	140	116	111	101	74	335	443	682	364	474	477
Os01g64750	542	306	330	287	342	238	391	310	271	259	254	284	439	378	195	278	204	342	275	383	443	309	389	315
Os01g64770	1227	1074	1250	1282	1173	1049	1606	1204	1104	1104	1065	1246	1246	1110	940	1254	1040	885	1037	1355	1925	1394	1803	1476
Os01g64780	1068	904	1001	1109	1142	826	1819	1414	1174	1294	1135	1408	987	857	1046	1138	929	833	1265	1552	2360	1695	2151	1668
Os01g64820	36	30	44	40	31	19	875	719	640	693	689	653	33	58	9	31	21	16	696	766	1169	827	1110	1254
Os01g64890	453	582	464	251	180	247	621	571	389	294	253	252	325	394	456	222	221	182	288	497	717	349	360	242
Os01g64900	94	110	129	69	44	50	683	556	526	427	470	475	60	113	159	53	43	40	547	613	816	533	800	759
Os01g64910	175	176	162	42	14	19	2	7	1	0	1	1	19	10	15	2	7	2	0	0	0	0	0	1
Os01g64960	21550	14811	17285	22057	25206	29238	36	52	23	37	27	22	24183	17579	29737	28231	28357	22267	54	113	103	93	483	34
Os01g64980	978	840	877	776	645	622	2120	1951	1637	1409	1331	1579	1047	902	890	743	616	581	1752	2242	3045	1733	2344	1825
Os01g65070	460	316	389	434	346	322	736	647	554	543	527	642	422	433	254	461	387	400	563	686	1061	729	888	762
Os01g65090	1327	960	1076	1383	1259	964	2367	1557	1230	1349	1173	1495	505	627	540	619	429	452	1124	1376	1716	1383	1855	1356
Os01g65190	110	106	73	79	89	82	229	238	143	187	178	146	70	81	96	114	83	110	136	142	306	194	230	189
Os01g65220	3392	2347	2640	2613	2294	2353	3649	2709	2480	2192	2069	2272	2228	2150	675	2135	1783	1532	1926	2490	3215	2440	2977	2797
Os01g65320	383	295	369	341	326	353	640	454	451	289	308	353	553	494	198	406	387	367	434	567	656	394	571	474
Os01g65360	0	1	1	0	0	0	1	0	0	0	0	0	1	1	0	0	0	0	0	1	1	0	0	0
Os01g65520	4263	1548	1526	987	899	664	3551	2641	2331	2094	1800	2693	1554	910	522	550	585	607	2565	3134	3023	2217	3390	2618
Os01g65610	155	92	125	129	135	122	138	146	99	80	70	75	147	126	49	176	145	113	88	131	202	92	79	71
Os01g65730	73	74	74	79	56	44	239	166	123	85	90	89	44	44	58	50	35	55	136	166	225	101	165	166
Os01g65790	189	99	86	185	192	143	693	997	535	594	680	553	140	121	108	161	144	136	498	600	1814	738	721	532
Os01g65860	0	0	0	0	0	0	1	0	0	1	0	1	0	0	0	0	0	0	0	0	0	0	3	0
Os01g65880	764	547	698	1012	869	933	1853	1664	1245	1021	1181	1159	935	776	1139	1343	1098	927	1042	1456	1425	993	1091	926
Os01g65950	4	12	7	6	7	4	29	18	12	4	7	10	5	2	2	10	2	2	42	38	70	37	8	24
Os01g66030	63	44	33	44	50	54	43	22	21	24	27	23	47	41	45	57	47	31	28	25	43	41	29	40
Os01g66090	0	0	1	0	0	0	0	0	0	0	0	0	0	0	0	0	0	0	0	0	0	0	0	0
Os01g66110	390	247	262	508	681	371	4040	3223	2502	2222	2275	2533	368	548	167	471	347	370	3320	3837	5599	3656	4519	4089
Os01g66140	669	461	547	514	459	444	934	699	637	525	562	633	565	533	269	579	382	407	606	751	892	639	866	734
Os01g66160	58	30	34	13	17	26	29	37	19	31	28	26	12	15	33	10	20	8	30	20	99	29	30	24
Os01g66170	1439	1337	1499	1473	1783	1781	208	195	163	110	87	109	1904	1490	2326	1753	1621	1588	146	190	292	119	171	120
Os01g66290	0	0	0	0	0	0	0	0	0	0	0	0	0	0	0	0	0	0	1	0	0	0	0	0
Os01g66320	605	651	683	520	560	565	334	254	206	204	220	198	497	481	720	585	420	403	192	297	407	284	323	255
Os01g66379	371	271	335	383	437	450	148	148	108	88	79	113	409	335	455	436	403	361	117	146	280	115	136	146
Os01g66420	346	346	318	304	235	201	832	809	682	502	578	596	268	275	330	301	192	191	672	782	1145	652	946	732
Os01g66450	0	0	0	0	0	0	0	0	0	0	0	0	0	0	0	0	0	0	0	0	0	0	0	0
Os01g66520	552	489	516	504	439	466	983	687	654	476	470	531	359	411	402	397	384	300	532	666	987	533	747	764
Os01g66650	9	4	3	5	5	3	0	0	0	0	0	0	5	2	1	3	3	2	0	1	1	0	3	0
Os01g66680	56	37	54	48	64	53	0	0	0	0	0	0	96	105	64	78	51	72	0	1	0	0	2	0
Os01g66790	4	2	2	0	1	3	2	1	3	0	0	0	0	3	0	3	2	3	0	0	0	0	1	1
Os01g66850	1314	1115	1242	1809	1937	1821	26	27	34	18	39	22	1289	1067	1162	1791	1543	1593	42	63	44	63	73	78
Os01g66870	0	1	0	0	2	0	0	0	0	0	0	0	0	3	0	0	0	1	0	0	1	0	0	0
Os01g66890	899	808	837	1375	1481	1848	408	344	226	378	293	343	1179	1021	1061	2317	1798	1343	386	525	758	718	853	500
Os01g66970	647	552	533	713	557	531	1565	1264	1058	1153	1130	1252	623	633	690	826	601	580	1123	1473	1978	1273	1619	1274
Os01g67000	3561	3285	3847	3824	4021	3979	485	407	317	290	238	293	3976	3248	4129	4021	3761	3372	324	399	448	304	491	361
Os01g67080	3	6	6	5	1	0	8	6	7	6	6	10	2	2	0	2	3	2	2	12	14	5	14	7
Os01g67220	2754	1772	2044	830	722	668	6611	5425	4090	4169	3923	5051	1469	1577	1223	705	661	695	5424	6152	8650	5217	6750	5478
Os01g67250	3306	2495	3085	2741	2213	2439	3859	2801	2559	2176	2111	2373	2670	2628	930	2702	2084	2190	2397	3088	3552	2592	3754	2840
Os01g67340	323	277	276	312	227	246	694	574	451	392	381	429	247	275	211	345	225	256	548	703	839	634	765	605
Os01g67410	1	0	0	0	4	0	463	480	320	289	360	263	0	14	0	0	0	0	269	300	821	395	321	683
Os01g67500	152	144	144	186	175	126	2252	2237	1831	1855	1894	2395	175	263	152	159	124	136	1970	2277	2871	1676	2589	2460
Os01g67510	226	218	257	192	170	207	643	451	488	297	336	347	102	133	133	122	115	87	442	468	647	406	502	570
Os01g67530	622	492	483	542	588	609	391	404	219	768	558	666	438	414	385	424	419	383	328	528	947	794	811	547
Os01g67570	1380	1572	1712	1698	1402	1491	414	371	325	361	310	271	1242	1141	1012	1224	1040	719	282	357	521	355	447	339
Os01g67690	0	0	0	0	0	0	0	0	0	0	0	0	0	0	0	0	0	0	0	0	0	0	3	0
Os01g67740	27	42	43	70	46	62	1120	925	870	891	904	975	47	91	9	33	49	40	985	1071	1417	1111	1554	1559
Os01g67800	0	0	0	0	0	0	0	0	0	0	0	0	0	0	0	0	0	0	0	0	0	0	3	0
Os01g67920	814	698	729	627	525	508	976	744	619	554	543	650	630	614	423	566	467	485	655	884	999	692	1054	784
Os01g67980	0	0	0	0	0	0	0	0	0	0	0	0	0	0	0	0	0	0	0	0	0	0	0	0
Os01g68060	1303	1000	943	982	594	505	1723	1367	1154	1555	1250	1904	652	721	668	699	633	617	1306	1686	2090	1996	2521	1556
Os01g68120	714	599	814	634	468	501	1574	1157	1136	735	817	804	671	747	286	432	447	442	1051	1359	1533	973	1467	1446
Os01g68160	609	438	562	399	376	381	645	480	416	374	304	388	624	577	458	503	388	420	549	685	805	581	888	739
Os01g68220	0	0	0	0	0	0	0	0	0	0	0	1	0	0	0	0	0	0	0	0	0	1	0	0
Os01g68324	2242	2389	2379	1985	1559	1698	5844	4363	4049	3264	3597	4173	1541	1869	1366	1343	1221	1138	4227	5086	6317	3965	5849	5964
Os01g68380	1850	1249	1304	1215	856	978	2212	1670	1498	1265	1319	1483	1357	1312	614	1225	864	951	1547	1991	2170	1582	2188	1772
Os01g68490	7354	6157	7701	6496	6826	7114	194	167	130	123	125	127	8433	7296	11091	8880	7732	7678	119	188	262	148	261	168
Os01g68510	30	25	29	53	34	23	294	213	139	65	93	86	41	44	44	82	48	31	187	254	295	137	169	289
Os01g68524	118	128	133	121	83	65	463	345	247	159	175	173	100	103	63	146	100	59	305	365	512	244	306	411
Os01g68640	2	0	3	6	4	3	31	23	17	11	14	7	7	12	1	4	5	5	32	30	62	14	22	29
Os01g68700	1610	1125	1102	2239	2089	1356	1859	1856	1343	1798	1713	1743	1530	1268	1014	1551	1628	1730	1531	2072	3392	1996	2548	2242
Os01g68760	683	536	537	433	354	394	771	667	570	486	461	498	474	415	246	367	338	304	480	599	799	536	750	494
Os01g68810	3109	2169	2991	2656	2096	2282	4329	3536	3470	2745	2635	2787	2578	2520	905	2199	1862	1916	3083	4063	4607	3374	4608	3999
Os01g68830	53	36	41	64	54	43	509	509	456	432	440	522	89	100	76	72	62	76	543	626	849	534	762	756
Os01g68860	2259	1396	1741	2929	3585	3329	690	672	522	425	448	510	3282	2449	2742	4287	3747	3795	500	602	939	629	722	537
Os01g68930	483	419	413	347	253	282	1721	1376	1231	1113	1150	1359	378	429	269	374	245	306	1389	1633	1869	1521	2217	2029
Os01g69070	1508	1156	1302	1680	1554	1616	154	150	100	100	111	90	1564	1230	1450	1597	1550	1263	114	160	304	226	247	144
Os01g69130	2091	1570	1709	1444	1191	1315	2749	2274	1973	2074	2003	2218	1501	1441	696	1209	1069	1121	1875	2536	3191	2261	3104	2526
Os01g69174	0	0	0	0	0	1	44	39	13	5	9	4	0	1	0	0	0	1	16	11	32	11	8	21
Os01g69210	789	864	803	891	688	736	1545	1095	954	763	863	936	639	786	463	797	587	597	1009	1306	1474	1055	1356	1359
Os01g69850	2169	1827	1577	1212	1122	1208	2786	2040	1688	1621	1558	1813	1361	1288	1521	1414	974	977	1670	2049	2796	1964	2535	1885
Os01g69900	1872	1671	1548	1530	1357	1437	1799	1550	1285	1201	1144	1335	1702	1534	1534	1594	1471	1522	1313	1608	2031	1462	1964	1403
Os01g69910	1035	1006	1113	775	604	637	2228	1629	1575	1247	1192	1557	908	1082	621	683	554	606	1648	1918	2229	1483	2150	1640
Os01g69990	2315	1662	1967	1753	1479	1584	3567	3085	2844	2278	2246	2471	2418	2048	945	1812	1547	1582	2665	3465	4208	2882	4068	3207
Os01g70030	0	0	0	0	0	0	0	0	0	0	0	0	0	0	0	0	0	0	0	0	0	0	0	1
Os01g70060	808	610	686	698	566	583	753	788	614	589	601	684	724	600	375	704	583	551	581	724	1032	769	865	735
Os01g70100	38	28	33	58	32	24	1217	1243	1001	1271	1085	1543	39	91	32	34	20	25	1204	1421	1711	1256	2122	1585
Os01g70180	279	200	164	202	119	118	1615	1890	1088	2082	1634	2023	243	315	148	264	208	192	1484	1836	3833	1878	2087	1833
Os01g70260	240	139	165	200	188	209	202	177	123	107	124	106	206	186	158	207	228	195	141	159	286	154	186	184
Os01g70270	8247	5627	5816	9589	8267	5872	6013	5595	4847	4288	3867	4662	6745	5837	2405	4888	5824	5971	4847	6127	7836	5606	7310	5830
Os01g70310	346	249	214	534	640	700	18	21	17	4	6	5	210	185	167	463	518	433	19	22	26	5	18	19
Os01g70340	4	3	4	5	3	2	14	6	6	32	16	25	24	17	8	16	5	13	17	15	27	16	27	25
Os01g70430	175	149	147	117	111	146	349	271	267	157	192	184	129	154	112	111	100	106	256	289	358	187	288	241
Os01g70470	3334	2963	2500	2879	2264	2128	2683	2680	1856	2142	1740	2145	2172	2012	1899	3012	2233	2135	1752	2374	4169	2669	3101	2163
Os01g70490	265	645	543	217	151	182	19	11	13	13	8	12	344	1050	449	227	128	353	18	26	10	3	12	20
Os01g70520	1835	1923	2363	1575	1681	1576	15	35	11	5	10	1	2312	2008	1377	1595	1256	1299	13	24	30	7	39	5
Os01g70550	665	572	665	675	627	516	1090	1067	931	1171	1151	1100	554	476	458	506	433	420	772	1187	1460	1205	1347	615
Os01g70600	0	0	0	0	0	0	0	1	0	0	0	0	0	0	0	0	0	0	0	1	1	1	0	0
Os01g70700	248	163	135	128	127	126	404	424	222	396	336	318	120	106	179	183	135	156	206	318	648	385	313	214
Os01g70810	925	702	856	776	741	728	1606	1258	1100	933	956	1101	814	794	422	666	626	655	1134	1428	1774	1202	1657	1315
Os01g70860	21	18	26	16	13	17	15	19	26	7	10	10	8	23	23	9	7	4	15	29	29	7	9	7
Os01g70930	450	316	274	323	266	333	679	763	384	498	460	442	225	237	342	359	307	281	410	446	1431	781	627	545
Os01g70960	1487	1529	1565	1155	1042	1152	1334	1000	837	890	852	1059	851	859	658	1017	778	694	892	1064	1440	1086	1550	1112
Os01g71080	2	1	0	0	4	0	416	522	287	159	240	162	0	18	0	0	0	0	328	426	971	213	220	336
Os01g71220	363	269	286	261	161	182	2429	2104	1673	1367	1241	1486	326	425	218	377	295	296	1759	2184	2970	1518	1985	1791
Os01g71240	45	24	31	26	37	36	48	25	28	19	29	17	33	22	30	20	13	20	17	32	56	25	32	42
Os01g71262	248	240	256	144	169	156	294	222	170	162	171	209	159	198	261	182	150	152	197	250	384	207	261	266
Os01g71300	1307	1143	1194	822	769	843	1206	1364	1067	822	833	884	681	654	536	516	508	433	659	988	1528	713	928	745
Os01g71420	8	2	8	12	0	8	20	21	20	17	7	17	11	15	15	24	22	23	31	43	54	20	28	24
Os01g71630	15412	12090	12250	10256	10043	8373	23484	19845	18679	11438	11117	11598	13262	13309	8347	11049	8752	9004	17496	22559	28727	15757	19021	16520
Os01g71670	1085	956	507	405	287	252	2	3	3	0	0	1	826	533	444	131	142	161	0	1	0	1	2	1
Os01g71740	39	70	34	20	17	17	410	250	145	292	287	323	24	27	25	5	5	13	136	158	226	345	288	277
Os01g71780	3	1	4	3	3	2	205	208	127	145	118	151	0	8	2	3	3	3	127	174	347	153	160	158
Os01g71840	0	0	0	0	0	0	0	0	0	0	0	0	1	0	0	0	1	0	0	0	1	2	0	0
Os01g71860	44	8	3	0	2	0	113	47	44	74	121	108	29	9	1	1	3	3	34	66	117	55	61	36
Os01g71960	138	136	152	157	134	132	282	252	179	160	173	165	121	111	82	113	95	84	210	236	302	216	313	300
Os01g71970	586	401	378	289	277	282	702	649	363	564	507	589	335	314	298	366	304	237	325	518	1213	722	713	482
Os01g72049	175	209	191	158	132	157	488	374	304	312	311	322	113	109	111	108	84	68	307	326	542	315	359	431
Os01g72140	67	94	60	158	35	130	9847	7601	4982	3936	3039	5529	3	110	13	4	11	5	1789	2370	3128	1604	1393	1168
Os01g72220	934	711	715	647	601	651	1400	1286	1132	832	851	912	645	664	447	552	539	486	943	1164	1711	1092	1333	1289
Os01g72250	403	316	283	163	152	164	376	326	257	204	204	201	456	333	283	253	208	228	245	306	505	236	304	244
Os01g72320	1091	856	944	846	725	737	2228	2019	1794	1163	1275	1348	1101	1103	569	905	793	901	1783	2150	2701	1634	2303	2073
Os01g72340	2091	1662	1808	1599	1039	1235	3475	2451	2421	2373	2486	2306	1071	1090	403	951	751	723	1591	2144	2193	1934	3041	2474
Os01g72370	30	41	30	182	1159	173	802	500	801	9878	13590	9540	189	112	27	3940	201	211	939	1827	1364	20315	15125	8016
Os01g72430	777	744	606	608	509	500	1732	1382	938	820	845	1001	694	755	923	873	619	705	1293	1426	2416	1316	1433	1324
Os01g72500	0	1	0	2	0	4	0	0	0	0	0	0	0	0	1	0	0	0	0	0	0	0	0	0
Os01g72570	1959	1148	1270	1756	1829	1918	974	715	543	397	339	435	1783	945	789	1786	1555	1404	533	633	894	419	580	517
Os01g72600	40	36	24	23	21	16	47	53	26	47	29	53	18	12	29	23	24	21	22	37	203	86	73	36
Os01g72630	0	0	1	2	0	1	16	4	9	7	2	10	3	2	0	2	2	5	7	7	15	5	5	5
Os01g72650	14	14	29	25	15	13	17	22	11	5	10	13	19	29	18	17	24	12	9	20	4	9	23	27
Os01g72780	375	315	396	343	277	333	957	723	624	528	572	517	253	259	129	196	194	148	656	702	1003	552	765	815
Os01g72834	547	344	439	447	385	362	2932	2707	2069	3341	2887	3268	274	391	96	337	265	294	1919	2554	3323	3406	4605	2723
Os01g72880	208	259	309	215	130	184	353	277	295	169	212	214	159	202	147	152	118	95	248	318	407	239	316	326
Os01g72940	1125	1165	1084	1031	813	782	1076	747	698	574	487	706	804	957	1002	715	586	669	748	871	925	714	1045	778
Os01g73000	1777	1413	1455	1187	888	1013	1740	1165	1078	999	986	1251	1010	881	726	1002	747	747	975	1290	1305	1131	1613	971
Os01g73090	0	0	1	0	0	0	0	0	0	0	0	0	0	0	0	0	0	0	0	1	0	0	0	0
Os01g73130	5	4	1	0	0	1	0	1	0	0	1	0	2	0	0	0	0	0	0	0	1	0	0	0
Os01g73320	0	0	0	0	0	0	0	0	0	0	0	0	2	0	0	0	0	0	0	0	0	0	0	0
Os01g73344	0	0	0	0	0	0	0	0	0	0	0	0	2	0	0	0	0	0	0	0	0	0	0	0
Os01g73390	4	5	1	2	0	1	10	7	4	5	5	9	9	1	1	2	4	3	5	6	7	3	6	4
Os01g73450	4667	4045	4423	4320	4562	4973	274	239	197	174	171	159	2425	2150	2265	2296	2337	1784	124	200	204	155	277	142
Os01g73480	0	0	0	0	0	0	1	1	0	0	0	0	2	0	0	0	0	0	0	1	1	0	0	0
Os01g73620	2968	2075	2521	2295	2040	2039	3062	2705	2464	1871	1758	2004	2543	2381	1179	2159	1844	1969	2308	2908	3243	2261	3012	2445
Os01g73644	218	199	177	181	185	145	387	304	306	205	201	214	187	170	163	171	125	128	240	361	523	369	332	265
Os01g73662	2	1	0	0	3	4	8	8	10	13	9	9	3	3	2	1	1	0	6	5	14	13	21	32
Os01g73690	413	420	392	449	434	422	483	479	359	351	350	389	387	338	360	391	347	294	350	416	713	394	491	497
Os01g73820	1	0	0	0	0	0	0	0	0	0	0	0	2	0	0	0	0	0	0	1	0	0	0	1
Os01g73840	16	10	18	29	12	14	52	39	33	35	36	35	24	25	21	10	9	20	55	50	81	52	78	102
Os01g73910	5106	5193	5317	4324	5045	4805	585	485	366	322	333	312	3332	3206	5399	4194	3619	3339	300	457	718	451	495	337
Os01g74030	644	460	592	412	286	321	1450	1219	1003	913	867	839	365	389	164	229	241	182	1060	1217	1700	1014	1314	1567
Os01g74070	0	0	0	0	0	0	0	0	0	0	0	0	0	0	0	0	0	0	0	0	0	0	0	0
Os01g74180	720	613	649	393	394	379	1160	838	788	640	600	690	589	591	285	391	312	364	834	1054	1153	782	1062	992
Os01g74240	0	0	0	0	0	0	0	0	0	0	0	0	0	0	0	0	0	0	0	0	0	0	0	0
Os01g74280	1280	1129	1111	1400	1311	1326	1129	1082	823	946	950	1027	1245	1204	923	1509	1360	1334	876	1108	1610	1222	1498	1161
Os01g74310	1402	992	1062	956	769	812	2186	1752	1479	1138	1212	1255	1169	1063	377	846	714	732	1526	1903	2107	1379	1924	1702
Os01g74350	969	756	735	540	460	316	967	955	687	684	695	624	707	638	434	576	384	385	682	892	1606	784	976	944
Os01g74390	1	2	2	1	0	1	0	3	2	0	0	2	1	0	0	1	1	2	2	1	2	3	0	0
Os01g74510	526	267	233	162	124	137	778	914	614	615	532	576	204	145	72	108	110	85	481	687	1227	698	760	563
Os01g74610	2718	1753	2304	1539	1257	1393	3965	2701	2864	1869	1801	1842	2210	2370	620	1366	1140	1317	2231	3039	3049	2276	3154	2583
Os01g74630	0	0	0	0	0	0	0	0	0	0	0	0	0	0	0	0	0	0	0	1	0	0	0	1
Os01g74650	10903	9287	10303	13047	13549	13233	3889	2967	2469	2231	2072	2479	13282	10977	9669	16892	14431	13236	2814	3373	4257	3120	3799	2830
Os01g01010	1051	963	1008	1006	825	967	1200	922	808	697	722	824	983	984	595	979	797	795	870	1148	1255	932	1092	1022
Os01g01019	11	8	8	14	8	8	41	51	22	64	52	47	9	9	8	23	18	11	28	32	81	55	55	27
Os01g01030	182	139	186	143	135	156	825	813	644	652	610	550	168	199	99	168	143	138	537	663	1054	741	741	637
Os01g01050	739	641	688	680	587	578	828	753	592	551	542	620	513	540	376	603	479	434	551	702	964	643	795	642
Os01g01060	607	591	590	683	747	744	2360	2168	1459	1667	1742	1808	381	436	575	637	568	328	1624	1979	3977	2000	2271	2397
Os01g01080	2842	2758	2372	1665	1336	1319	2838	2192	1792	1860	1686	1947	1763	1762	1093	1468	1193	1361	1729	2338	2734	2018	2489	1868
Os01g01090	53	24	38	63	98	72	0	0	0	0	0	0	0	1	0	0	0	0	0	0	0	0	2	0
Os01g01110	14	4	15	13	6	10	2	8	3	5	1	1	0	1	2	3	4	1	2	6	9	4	4	1
Os01g01115	100	61	104	98	90	81	73	74	64	46	50	53	51	56	12	37	35	28	36	81	89	49	66	58
Os01g01120	1537	1569	1236	1835	2367	2302	173	211	117	114	95	112	3261	2223	3037	2982	2360	2651	158	177	410	145	181	90
Os01g01140	0	0	0	0	0	0	0	0	0	0	0	0	0	0	0	0	0	0	2	0	2	0	0	0
Os01g01150	2365	1700	2120	2062	1815	1884	2181	2231	1848	1558	1587	1585	2396	2232	895	2106	1998	2040	1751	2268	3279	1983	2438	1930
Os01g01160	750	569	685	439	508	608	155	158	122	109	119	133	588	510	846	453	489	472	111	160	308	85	121	125
Os01g01170	13	12	4	11	16	9	170	149	112	114	160	157	9	23	7	4	8	7	156	170	270	161	233	265
Os01g01180	1	0	0	0	0	0	7	3	5	4	2	4	1	0	0	0	0	0	2	3	11	1	5	8
Os01g01190	23	3	6	26	6	15	241	279	163	118	119	96	15	12	8	36	26	11	179	187	355	96	101	125
Os01g01210	1	0	1	0	0	0	0	0	1	1	2	0	1	0	0	0	0	0	0	0	1	2	1	0
Os01g01230	0	0	0	0	0	0	0	0	0	0	0	0	0	0	0	0	0	0	0	0	0	0	0	0
Os01g01250	0	0	0	0	0	0	0	0	0	0	0	0	1	0	0	3	0	0	0	0	1	0	1	1
Os01g01260	0	0	0	0	0	0	0	0	0	0	0	0	0	1	0	1	2	0	0	0	1	0	2	2
Os01g01280	1056	916	847	804	738	816	26	33	15	12	18	11	1184	851	982	967	845	767	12	20	35	9	21	8
Os01g01290	28	23	34	16	17	13	1	0	0	0	0	1	41	30	42	10	18	8	0	0	0	0	1	0
Os01g01295	463	252	258	332	284	264	533	483	314	493	446	517	271	223	199	266	243	214	411	497	873	746	804	567
Os01g01307	886	962	882	706	693	632	2279	1752	1356	1624	1641	1834	637	751	828	678	506	453	1884	2097	3230	1993	2713	2609
Os01g01312	478	407	449	318	346	335	919	629	550	431	445	565	396	405	206	348	267	316	661	704	856	615	802	670
Os01g01320	0	0	0	1	0	0	0	0	0	0	0	0	0	0	0	0	0	0	0	0	0	0	0	0
Os01g01340	12789	14793	14277	14200	14897	14697	304	469	304	161	200	124	17582	16555	23708	26024	19039	20605	161	300	392	227	433	161
Os01g01350	65	37	58	53	63	33	412	323	277	234	315	254	45	79	61	48	39	35	326	355	582	326	399	450
Os01g01369	973	1088	973	758	644	681	2544	2167	1684	1704	1754	2149	632	800	813	743	521	617	1993	2294	3100	2146	2991	2571
Os01g01380	228	192	251	224	206	214	366	240	283	208	218	223	227	231	124	187	180	165	308	336	430	318	374	305
Os01g01390	571	422	484	423	346	426	883	811	567	567	606	645	463	437	297	386	333	319	732	815	1226	691	895	939
Os01g01400	131	115	119	85	105	91	259	204	167	134	135	142	97	96	134	82	73	87	149	182	329	166	220	175
Os01g01410	603	463	464	377	331	377	835	646	548	415	443	414	429	460	331	449	313	353	471	577	891	500	634	644
Os01g01430	3	3	1	2	3	1	130	99	72	222	164	282	5	5	0	2	4	11	47	90	103	148	305	75
Os01g01440	0	0	0	0	0	0	1	2	1	16	13	21	0	0	0	0	0	0	1	3	6	13	37	11
Os01g01450	4837	4031	3431	4638	4387	5243	3642	3853	2349	3966	3547	4300	3996	3194	3888	4455	4575	3535	3002	3470	5550	4183	5664	3839
Os01g01460	0	0	0	0	0	0	0	0	0	0	0	0	0	0	0	0	0	0	0	0	0	0	0	0
Os01g01470	0	0	0	0	0	0	0	0	0	0	1	0	0	0	0	0	0	0	0	0	0	0	0	0
Os01g01484	962	848	1033	1229	1095	1074	658	504	424	367	361	379	1069	1012	709	1216	1015	1045	426	562	653	459	546	527
Os01g01500	0	0	0	0	0	0	0	0	0	0	0	0	0	0	0	0	0	0	0	0	0	0	0	0
Os01g01520	146	76	93	96	54	50	1903	2813	1480	1902	1771	1599	164	217	106	141	125	76	1681	2242	5465	2368	2170	1738
Os01g01530	0	0	0	0	0	0	0	0	0	0	0	0	0	0	0	0	0	0	0	0	0	1	0	0
Os01g01540	0	0	0	0	0	0	0	0	0	0	1	0	0	0	0	0	0	0	0	0	0	0	0	0
Os01g01550	0	2	0	0	0	0	3	0	0	2	0	2	0	1	0	0	0	0	1	2	1	1	1	0
Os01g01560	504	359	392	445	292	334	1165	1068	794	935	907	823	368	350	229	378	309	234	849	1054	2015	1158	1271	1077
Os01g01570	529	385	414	469	305	350	1251	1130	836	988	954	855	381	368	265	406	324	249	905	1120	2163	1212	1343	1146
Os01g01580	10	10	7	3	4	3	9	10	8	17	8	11	4	4	8	2	3	6	3	10	19	8	9	11
Os01g01590	5	6	10	7	4	4	6	5	8	8	6	3	5	4	3	4	3	5	11	5	9	8	12	7
Os01g01600	23	10	17	14	3	12	23	25	21	30	39	37	18	6	12	7	5	10	19	45	43	29	51	22
Os01g01610	286	186	196	71	56	87	47	45	28	42	42	39	141	116	137	61	52	45	17	28	51	36	61	36
Os01g01640	592	554	569	371	383	379	637	713	448	694	689	727	420	335	553	344	308	300	545	688	1792	750	763	797
Os01g01650	81	102	112	199	41	121	121	107	97	221	203	241	323	287	220	755	542	578	50	67	106	145	104	81
Os01g01670	170	130	133	114	125	138	350	293	228	194	229	208	98	118	102	103	68	87	265	238	408	244	307	332
Os01g01680	96	76	58	38	37	39	49	55	16	31	35	31	49	47	62	30	32	41	25	36	84	50	52	31
Os01g01700	545	601	518	368	416	366	648	632	461	422	403	419	443	381	712	423	293	302	575	622	1146	544	649	610
Os01g01720	1149	1063	1010	1259	1171	1207	949	669	638	437	482	566	1218	1227	1090	1385	1050	1105	557	702	850	601	807	596
Os01g01730	0	0	0	0	0	0	0	0	0	0	0	0	0	0	0	0	0	0	0	0	0	0	0	0
Os01g01760	10	14	24	28	17	20	9	7	3	2	7	5	10	7	8	12	8	9	1	1	4	3	1	1
Os01g01770	5	3	1	0	0	3	1	9	4	2	2	1	2	4	2	2	5	4	3	7	15	4	5	2
Os01g01780	59	53	55	39	40	27	105	86	73	43	57	55	41	48	41	36	29	42	91	96	140	78	103	107
Os01g01790	3917	2983	3184	3575	3612	3907	1348	1026	898	622	622	711	3742	3001	2694	3200	2824	2517	796	1060	1230	733	1044	751
Os01g01810	1	0	0	0	0	0	0	0	0	0	0	0	0	0	0	0	0	0	0	0	0	0	0	0
Os01g01850	0	2	0	0	0	1	0	0	0	0	0	0	2	0	0	0	0	0	0	0	0	0	0	0
Os01g01870	1133	1022	886	1101	1025	880	333	202	137	107	107	99	955	886	1099	1250	793	791	176	210	384	214	181	112
Os01g01880	0	1	0	0	0	0	0	0	0	0	0	0	1	1	0	1	0	0	0	0	0	0	0	0
Os01g01890	88	38	62	51	52	55	324	428	251	345	417	371	70	80	80	55	73	55	312	384	774	390	447	470
Os01g01910	199	123	123	106	113	110	116	95	51	90	87	52	103	86	150	106	99	107	27	36	103	41	36	37
Os01g01920	1493	1026	1196	1014	1138	1003	372	310	307	245	325	299	1348	1097	790	939	805	795	236	278	380	345	404	308
Os01g01930	5	4	2	3	0	3	8	3	2	2	5	1	2	1	2	12	4	5	0	1	2	2	0	1
Os01g01940	8	10	7	12	7	8	3	6	9	1	4	1	10	8	4	9	5	5	0	2	8	2	3	2
Os01g01950	4	2	4	2	1	3	1	1	0	2	0	0	1	4	3	4	3	0	2	1	5	2	4	1
Os01g01960	7486	5226	6490	4712	3674	4054	7222	5374	5134	3937	3883	4571	5495	5381	1551	3815	3315	3544	4988	6512	6945	4953	6999	6173
Os01g01970	189	192	175	221	185	191	312	202	199	193	211	239	194	220	178	239	203	171	236	250	328	271	354	255
Os01g01980	1	0	0	0	0	0	0	0	0	0	0	0	0	0	0	0	0	0	0	0	0	0	0	0
Os01g01990	0	0	0	0	0	0	0	0	0	0	0	0	0	0	0	0	0	0	0	0	0	0	0	0
Os01g02010	68	30	49	37	37	57	292	359	228	105	143	173	40	38	63	67	64	64	207	274	693	169	143	148
Os01g02020	1863	1279	1189	720	753	743	1227	907	690	547	515	587	1129	801	700	830	746	688	589	724	934	633	743	491
Os01g02050	28	27	30	42	35	39	10	12	5	8	6	6	32	38	40	52	22	55	7	19	15	17	11	11
Os01g02060	19	11	10	35	22	21	54	37	29	29	35	33	52	38	46	43	31	29	36	36	55	42	43	33
Os01g02070	2	0	5	4	8	5	0	2	0	1	1	0	1	3	9	7	1	6	0	1	0	2	1	0
Os01g02080	290	163	308	502	849	861	17	28	19	42	41	25	537	414	881	827	865	761	17	33	52	19	49	25
Os01g02100	291	218	233	204	188	189	483	409	364	282	294	327	245	210	117	222	187	167	275	386	477	360	420	406
Os01g02110	0	0	0	0	1	0	124	112	114	112	128	92	0	11	0	0	0	0	160	146	190	133	164	175
Os01g02120	0	0	0	0	0	0	6	7	2	2	0	1	0	0	0	0	0	0	0	0	3	5	4	1
Os01g02130	88	122	85	93	51	89	36	37	21	22	5	18	52	76	117	135	80	71	22	29	105	13	7	23
Os01g02139	108	110	117	89	50	62	291	267	235	369	316	399	119	122	140	176	138	97	222	262	499	451	563	305
Os01g02150	206	155	166	157	133	143	732	1003	527	1192	1027	1467	242	265	277	579	332	292	551	677	1976	1225	1264	777
Os01g02160	1	0	0	2	3	2	79	80	57	54	57	48	2	2	0	1	1	4	48	55	123	45	34	41
Os01g02180	238	201	220	183	166	154	601	422	347	348	336	349	146	168	152	144	121	108	349	410	573	377	512	484
Os01g02190	11	2	5	2	6	7	12	17	15	15	10	1	6	9	27	8	14	11	14	16	38	17	10	11
Os01g02200	666	703	736	479	500	481	766	669	561	360	354	346	671	631	808	548	356	458	511	607	794	374	433	558
Os01g02210	0	0	0	0	0	0	0	0	0	0	0	0	0	0	0	0	0	0	0	0	0	0	0	0
Os01g02220	0	0	0	0	0	0	0	0	0	0	0	0	0	0	0	0	0	0	0	0	0	0	0	0
Os01g02230	0	0	0	0	0	0	0	0	0	0	0	0	0	0	0	0	0	0	0	0	0	0	0	0
Os01g02240	0	0	0	0	0	0	0	0	0	0	0	0	0	0	0	0	0	0	0	0	0	0	0	0
Os01g02250	0	0	0	0	0	0	26	16	17	11	14	18	0	2	0	0	0	1	23	27	16	22	38	17
Os01g02260	0	0	0	0	0	0	0	0	0	0	1	1	0	0	0	0	0	0	0	3	1	2	1	0
Os01g02280	0	0	0	0	0	0	0	0	0	0	0	0	0	1	0	0	0	0	5	3	1	3	2	4
Os01g02300	16	14	9	49	28	14	121	73	67	38	42	49	13	28	11	52	68	34	101	125	200	168	134	113
Os01g02310	11	9	6	6	6	7	60	45	28	21	17	39	59	53	24	60	34	46	105	146	156	86	98	85
Os01g02334	148	154	122	153	130	131	326	208	159	117	133	146	66	62	63	67	93	59	172	191	322	209	198	202
Os01g02350	58	99	61	75	48	47	301	201	172	91	109	131	189	152	122	155	123	122	326	445	601	256	336	355
Os01g02360	20	29	35	22	16	19	70	55	47	33	43	44	107	115	16	82	80	84	114	165	211	105	117	170
Os01g02380	0	0	0	2	3	0	0	0	0	0	0	0	0	0	0	0	2	0	0	0	1	0	0	0
Os01g02390	0	1	0	2	3	0	1	0	0	0	0	0	531	471	416	463	402	492	310	392	516	175	200	253
Os01g02400	85	113	66	73	64	78	26	20	22	7	5	14	740	666	299	842	732	878	164	198	241	97	109	157
Os01g02410	0	2	0	2	3	0	5	1	0	0	0	0	0	0	0	0	0	0	1	0	1	0	3	1
Os01g02420	0	0	0	2	3	0	0	0	0	0	0	0	84	90	83	113	77	96	85	93	102	81	88	123
Os01g02440	11	4	11	9	13	5	2	1	1	1	1	1	12	1	5	4	5	4	10	21	27	4	4	18
Os01g02450	9	4	8	7	9	4	3	5	10	5	6	2	19	13	35	20	17	25	31	42	44	38	34	38
Os01g02460	0	0	0	3	3	0	0	0	0	0	0	0	3	10	8	9	5	3	6	14	18	6	12	18
Os01g02470	0	0	0	2	3	0	0	0	0	1	0	0	47	40	78	71	56	69	19	36	74	46	34	23
Os01g02480	0	0	0	2	3	0	0	0	0	0	0	0	0	0	5	0	0	0	0	0	0	0	0	0
Os01g02490	0	0	0	2	3	0	0	0	0	0	0	0	135	155	107	230	174	193	31	27	39	26	17	30
Os01g02500	13	15	12	12	13	12	31	22	20	13	18	7	82	102	30	79	61	86	36	78	143	31	54	46
Os01g02510	0	0	0	2	3	0	0	0	0	0	0	0	0	0	5	0	0	0	0	0	0	0	0	0
Os01g02520	0	0	0	2	3	0	0	0	0	0	0	0	0	0	5	0	0	0	0	0	0	0	0	0
Os01g02530	0	0	0	2	3	0	0	0	0	0	0	0	0	0	5	0	0	0	0	0	0	0	0	0
Os01g02550	84	79	79	145	139	127	0	0	0	0	0	0	93	128	225	227	133	155	2	1	5	3	1	1
Os01g02560	1659	1764	1626	2171	1756	1913	48	30	24	19	24	21	363	517	409	550	360	437	7	23	47	8	34	10
Os01g02570	224	277	236	248	168	271	5	0	4	0	4	0	104	145	162	257	186	130	0	3	1	3	6	1
Os01g02580	25	46	30	42	49	46	1	0	2	0	0	1	39	54	36	55	59	83	0	0	0	0	1	0
Os01g02590	502	624	447	416	311	303	631	503	437	227	206	240	211	339	270	301	170	249	226	439	566	164	224	236
Os01g02610	21	17	16	11	14	10	6	13	5	3	3	3	11	11	6	11	18	4	2	0	4	3	2	0
Os01g02650	0	0	0	0	0	0	0	0	0	0	0	0	0	0	5	0	0	0	0	0	0	0	0	0
Os01g02670	0	0	0	1	0	0	0	0	0	0	0	0	0	0	5	0	0	1	0	1	0	0	0	0
Os01g02680	4	6	2	2	0	0	1	0	0	0	0	0	2	3	9	1	0	2	0	0	0	2	0	0
Os01g02700	1046	873	847	722	779	793	689	684	570	414	376	370	510	469	400	468	349	378	2	2	8	2	12	2
Os01g02710	565	525	563	353	298	341	175	184	154	91	90	97	349	286	332	288	180	185	1	1	6	2	15	0
Os01g02730	58	70	57	42	18	43	12	1	4	3	8	3	587	501	551	618	525	464	37	62	105	30	37	51
Os01g02750	33	36	45	146	166	170	4	5	2	2	0	3	171	184	186	412	250	283	34	53	48	26	30	23
Os01g02760	276	259	263	318	276	308	301	265	210	189	180	183	161	102	135	214	192	162	40	56	80	48	39	44
Os01g02770	298	214	293	311	277	313	343	243	241	214	213	189	412	394	254	488	434	389	97	142	210	102	168	136
Os01g02780	540	534	315	429	175	467	1	1	3	1	0	2	204	378	420	623	479	287	0	3	0	1	6	2
Os01g02790	707	719	598	704	381	788	146	124	112	85	86	87	250	308	303	476	315	244	116	145	237	101	154	124
Os01g02800	1	2	3	2	0	1	0	0	0	0	0	0	31	42	85	37	27	24	6	10	23	5	6	4
Os01g02810	1	4	3	5	2	7	0	0	0	0	0	0	17	25	3	29	23	22	4	3	3	2	1	2
Os01g02830	160	181	154	138	77	118	84	45	39	27	14	16	101	143	34	119	82	93	26	53	61	12	19	29
Os01g02850	9	2	12	7	18	17	6	12	7	2	5	1	29	22	4	15	17	14	10	13	15	10	8	11
Os01g02860	47	46	61	58	44	33	43	52	43	22	16	15	47	49	22	57	52	41	24	43	37	14	16	19
Os01g02870	846	618	1213	1087	646	689	79	90	82	41	65	49	1426	1094	1287	1259	1047	975	40	99	156	64	82	44
Os01g02880	1315	1259	1100	744	649	606	4109	3349	2562	2795	3101	3431	849	980	1267	648	534	493	2992	3395	5184	2996	4392	4344
Os01g02884	1477	1038	1334	1270	1200	1212	1754	1333	1177	879	972	1002	1391	1186	756	1094	1081	928	1168	1339	1687	1228	1606	1485
Os01g02900	1323	635	721	438	289	320	1352	1303	805	1250	1183	1606	705	538	523	684	755	639	1042	1277	2262	1167	1545	1154
Os01g02910	37	25	19	35	23	17	280	297	200	254	211	251	35	50	32	38	28	34	310	369	601	271	382	265
Os01g02920	1140	718	598	446	398	330	1287	1264	766	1932	1557	2030	514	393	530	363	329	383	1043	1356	2262	2245	2483	1521
Os01g02940	527	352	296	369	308	221	1714	1405	975	1386	1472	1520	726	613	297	729	581	590	1000	1276	2126	1421	1398	1734
Os01g02960	862	589	526	505	491	535	762	722	535	543	633	654	607	554	416	437	471	426	502	651	912	598	770	667
Os01g02970	10	3	3	5	2	3	5	8	2	2	4	6	1	0	2	0	1	0	0	0	1	0	2	0
Os01g02980	1	1	2	2	0	0	10	4	6	1	2	2	1	0	0	2	0	0	5	5	5	2	3	2
Os01g02990	0	0	0	0	0	0	2	0	0	0	0	0	0	0	0	0	0	0	0	0	0	0	0	0
Os01g03010	0	0	0	0	0	0	2	0	0	0	0	0	0	0	0	0	0	0	0	0	0	0	0	0
Os01g03030	379	485	441	250	213	212	465	312	246	268	237	308	259	251	259	220	153	170	251	306	438	370	369	343
Os01g03050	324	234	196	128	179	167	203	195	115	147	126	157	186	127	148	113	127	117	120	142	314	168	188	187
Os01g03060	1014	775	830	717	809	575	2431	1839	1841	1210	1075	1237	741	838	713	748	598	640	1561	1876	2505	1638	2340	1534
Os01g03070	3548	2793	3201	2787	2308	2491	8120	5965	5649	4503	4756	5025	2274	2315	1456	2148	1880	1696	5647	6495	8184	5636	8068	8410
Os01g03080	9	11	3	11	13	1	18	35	14	52	40	25	3	5	3	0	4	5	22	39	88	34	30	26
Os01g03090	876	797	689	674	605	572	1076	990	727	983	795	813	611	592	767	680	504	553	677	945	1651	1007	1139	860
Os01g03100	215	210	185	166	183	142	557	525	367	383	369	452	170	202	293	198	129	127	429	518	820	478	627	459
Os01g03110	694	610	635	430	439	433	1576	1236	1015	678	664	757	437	519	362	314	232	276	1009	1204	1778	988	1178	957
Os01g03130	67	108	73	64	39	39	233	166	108	76	47	65	35	47	60	61	32	42	123	178	468	108	150	74
Os01g03160	419	337	354	224	208	217	641	569	434	474	434	461	258	235	219	224	174	193	513	630	994	557	642	574
Os01g03170	7	9	2	3	3	4	2	0	1	0	0	1	1	0	1	1	3	1	0	0	3	2	0	1
Os01g03180	88	56	95	37	64	50	4	0	6	0	6	1	89	59	92	68	44	45	2	0	9	3	10	7
Os01g03190	5	9	3	2	2	4	16	14	7	18	32	18	1	0	2	1	0	0	4	3	12	24	10	9
Os01g03210	39	23	31	12	16	19	88	80	64	66	54	39	0	0	0	0	0	0	0	0	0	0	2	0
Os01g03220	0	0	0	0	0	0	2	0	0	0	0	0	0	0	0	0	0	0	0	0	0	0	0	0
Os01g03240	27	18	20	16	19	14	22	10	11	9	5	9	20	18	16	23	17	18	9	8	25	6	11	10
Os01g03250	0	0	0	0	0	0	2	0	0	0	0	0	0	0	0	0	0	0	0	0	0	0	0	0
Os01g03260	0	0	0	0	2	0	2	0	0	0	0	0	0	0	0	0	0	0	0	0	0	0	0	0
Os01g03270	0	0	0	0	0	0	2	4	1	1	1	1	0	0	0	0	0	0	5	0	3	2	2	1
Os01g03280	0	0	0	0	0	0	2	0	0	0	0	0	0	0	0	0	0	0	0	0	0	0	0	0
Os01g03290	83	52	37	11	34	8	2	0	0	0	0	0	32	28	55	9	6	7	0	0	0	0	0	0
Os01g03300	43	23	26	4	4	5	2	0	0	0	0	0	11	10	6	3	5	3	0	0	0	0	0	0
Os01g03310	2663	3886	2841	1305	2490	1372	2	4	5	0	0	1	2562	1749	3790	1012	610	1313	2	4	0	0	25	0
Os01g03320	1445	4029	1713	318	554	102	8	4	3	2	3	2	1270	696	842	149	107	339	0	5	8	9	5	8
Os01g03330	197	254	110	78	100	42	772	451	276	280	308	323	205	55	71	61	72	62	248	342	668	303	252	275
Os01g03340	1799	2827	1700	1146	1290	604	8707	5233	3423	5676	6138	5818	2435	1470	1851	984	741	1004	3542	4196	7232	5578	5946	6187
Os01g03350	0	0	0	0	0	0	2	0	1	2	0	0	0	0	0	0	0	0	0	0	1	0	1	0
Os01g03360	123	211	222	97	110	2	6279	4472	2850	3839	3962	3219	280	237	36	7	264	8	2912	3471	5044	3024	3404	3358
Os01g03380	1	0	1	0	0	0	2	1	1	3	1	0	0	0	0	0	0	0	0	2	2	0	1	1
Os01g03390	2840	3182	2083	852	635	417	2431	1286	532	111	91	158	2056	1052	1273	455	301	577	310	302	657	82	92	137
Os01g03400	1	0	0	0	0	0	2	0	0	2	0	0	0	0	0	0	0	0	0	0	0	0	0	0
Os01g03410	0	1	0	0	0	0	2	0	0	2	0	0	0	0	0	0	0	0	0	0	0	0	0	0
Os01g03429	0	0	0	1	0	0	2	0	0	2	0	0	0	0	0	0	0	0	0	0	0	0	0	0
Os01g03440	0	0	0	0	0	0	2	0	0	2	0	0	0	0	0	0	0	0	0	0	0	0	0	0
Os01g03464	0	0	0	0	0	0	2	0	0	2	0	0	0	0	0	0	0	0	0	0	0	0	0	0
Os01g03480	40	36	28	15	27	12	36	33	19	15	16	11	18	18	33	16	12	18	16	23	37	8	29	14
Os01g03490	79	57	78	91	76	58	1391	941	950	706	747	755	56	134	20	81	49	38	935	965	1666	818	1190	1633
Os01g03500	89	74	93	79	55	53	202	152	110	76	103	129	69	68	59	69	53	45	121	134	168	106	140	117
Os01g03510	1303	881	924	509	465	544	1778	1468	1227	1336	1341	1397	626	557	394	378	339	356	1272	1550	1954	1404	1888	1703
Os01g03530	15	16	8	6	15	12	169	242	134	138	245	144	11	20	6	19	18	18	150	183	262	177	228	222
Os01g03570	185	153	184	193	181	200	25	46	26	11	14	12	110	129	122	181	164	115	33	24	65	23	31	19
Os01g03580	0	0	0	0	0	0	2	0	0	2	0	0	0	0	0	0	0	0	0	1	0	0	0	0
Os01g03600	1	0	0	0	0	0	2	0	1	2	0	1	0	0	0	0	0	1	0	0	0	1	0	0
Os01g03620	2	0	0	2	20	0	1309	1576	1008	1593	1430	1720	0	65	0	0	10	1	964	1304	1320	755	1489	880
Os01g03640	0	0	0	0	4	0	11	14	8	42	31	57	0	1	0	0	0	0	24	3	13	77	74	32
Os01g03660	180	193	204	331	341	355	51	42	48	36	36	34	273	199	195	264	257	152	34	40	79	52	68	50
Os01g03670	2	4	0	0	1	2	0	1	0	2	0	1	2	0	0	0	0	0	0	1	0	0	0	1
Os01g03680	217	77	35	27	331	8	7107	6153	3191	6587	6325	5973	17	272	5	4	16	44	4319	5093	9473	3783	5028	7439
Os01g03690	530	536	338	681	379	330	265	224	144	157	93	156	226	241	297	339	363	259	172	259	531	340	262	188
Os01g03710	202	118	132	97	59	60	321	239	220	198	214	248	87	67	59	64	56	51	241	272	447	249	409	363
Os01g03720	92	82	53	11	20	18	77	123	36	92	42	92	110	49	20	37	16	42	87	136	284	50	57	47
Os01g03740	504	343	257	192	187	143	106	80	50	37	30	30	208	107	69	128	106	133	64	68	110	28	46	24
Os01g03730	1373	932	777	393	306	316	150	102	63	103	61	84	551	303	223	322	203	340	83	125	132	83	135	91
Os01g03750	201	138	92	58	85	65	142	154	78	109	87	93	59	46	103	50	63	47	72	114	222	157	134	89
Os01g03770	0	0	0	0	0	0	0	0	0	4	1	0	0	1	0	0	0	0	0	0	0	0	1	0
Os01g03790	0	0	0	0	0	0	0	0	0	2	0	0	0	0	0	0	0	0	0	0	0	0	0	0
Os01g03800	0	0	0	0	0	0	0	0	0	0	0	0	0	0	1	0	0	0	0	0	0	0	0	0
Os01g03810	266	174	202	195	130	134	294	294	182	212	206	269	188	201	32	141	111	114	200	275	217	269	366	282
Os01g03820	2605	2129	2385	1716	1221	1356	1888	1340	1172	1171	1017	1349	1745	2048	467	1253	990	1057	1288	1722	1436	1353	1891	1465
Os01g03830	1	3	3	2	2	0	3	1	1	4	2	1	5	14	5	2	4	3	16	7	17	7	8	11
Os01g03840	0	0	0	0	0	0	0	0	0	0	0	0	0	0	0	0	0	0	0	0	0	0	0	0
Os01g03870	329	284	241	113	109	126	365	370	209	154	141	140	178	186	173	137	152	135	251	340	607	197	225	175
Os01g03880	0	0	0	0	0	0	0	0	0	0	0	0	0	0	0	0	0	0	0	0	0	0	0	0
Os01g03890	0	0	0	1	0	0	81	55	65	135	49	102	0	5	0	0	0	0	50	115	276	121	147	91
Os01g03900	0	0	0	0	0	0	18	15	21	10	14	15	0	0	1	0	0	0	12	19	22	5	5	14
Os01g03914	1435	986	890	521	516	386	2732	2333	1769	3356	3070	3653	815	550	549	420	250	318	1993	2677	3892	4846	5318	3397
Os01g03930	0	0	0	0	0	0	0	0	0	0	0	0	0	0	0	0	0	0	0	0	0	0	0	0
Os01g03940	54	127	68	102	59	110	25	65	34	22	15	32	53	64	129	96	58	64	21	36	125	19	16	32
Os01g03950	145	85	88	182	167	207	975	944	567	560	903	675	300	259	176	140	159	117	567	695	1101	972	769	1659
Os01g03960	0	0	0	0	0	0	0	0	0	0	0	0	0	0	0	0	0	0	0	0	0	0	0	0
Os01g03970	0	0	0	0	0	0	0	0	0	0	0	0	0	0	0	0	0	0	0	0	0	0	0	0
Os01g03980	67	52	60	110	161	44	25	18	11	31	26	25	41	26	79	60	47	27	13	13	45	32	36	26
Os01g03989	0	0	0	0	0	0	0	0	0	0	0	0	0	0	0	0	0	0	0	0	0	0	0	0
Os01g04000	0	0	0	0	0	0	0	0	0	0	0	0	0	0	0	0	0	0	0	0	0	0	0	0
Os01g04010	1998	2068	2387	1938	2070	2160	823	762	516	667	608	612	1897	1713	4043	1796	1769	1359	491	733	1501	812	936	641
Os01g04020	5408	3820	3289	4316	3739	3721	6932	6107	4148	3880	3723	3539	3398	2990	2190	3705	3285	2531	3531	4621	7275	4939	5399	4394
Os01g04030	144	172	197	122	96	98	294	238	172	152	138	181	115	131	184	131	88	82	175	221	400	225	247	252
Os01g04040	12	6	4	3	10	6	6	6	4	0	3	2	9	4	14	6	3	3	0	6	10	9	0	6
Os01g04050	2428	3039	2032	991	1448	671	2206	1210	555	73	123	119	2250	1041	929	794	905	1164	654	739	766	238	144	142
Os01g04070	18	23	10	16	11	17	27	21	28	5	7	4	6	6	7	12	11	10	20	19	17	4	6	6
Os01g04080	0	1	0	0	0	1	3	9	5	3	4	6	0	0	0	0	0	0	5	8	14	2	0	3
Os01g04090	2	0	0	0	0	0	0	0	1	1	0	2	0	1	0	0	0	0	0	1	1	0	0	0
Os01g04100	62	57	64	39	43	30	80	59	60	37	24	30	39	42	62	54	26	47	41	53	149	43	55	31
Os01g04110	75	82	93	54	69	68	102	76	74	81	65	77	56	53	79	81	52	49	80	84	216	72	103	90
Os01g04130	342	258	279	255	267	367	101	119	82	44	67	54	243	180	161	202	248	180	68	106	172	48	64	63
Os01g04140	0	0	0	0	0	0	0	0	0	0	0	0	0	0	0	0	0	0	0	0	0	0	0	0
Os01g04150	0	0	0	0	0	0	0	0	0	0	0	0	2	1	0	1	0	0	0	0	0	0	0	0
Os01g04170	6	2	2	4	10	7	111	113	83	140	117	148	1	6	3	7	3	3	80	120	234	130	157	111
Os01g04180	0	0	0	0	0	0	0	0	0	0	0	0	0	0	0	0	0	0	0	0	0	0	0	0
Os01g04190	1504	1642	1536	1166	1058	1168	2494	2154	1785	1681	1781	2113	1292	1349	1339	1179	931	1045	1944	2196	2627	2026	2821	2220
Os01g04210	60	25	22	11	29	8	33	43	25	25	31	37	26	10	23	4	2	11	20	36	45	24	34	45
Os01g04220	13	1	4	1	1	1	24	19	11	9	9	2	7	3	2	0	0	0	21	21	35	3	10	12
Os01g04230	41	25	28	40	29	33	236	265	187	232	222	238	24	27	23	37	33	12	154	237	570	173	223	209
Os01g04250	0	0	1	0	0	0	0	0	0	0	0	0	5	3	0	0	1	1	2	2	0	0	2	3
Os01g04260	356	290	360	564	490	478	1482	1105	898	919	771	1019	581	568	466	772	589	552	1093	1247	1869	901	1389	1339
Os01g04270	0	0	0	0	0	0	0	0	0	0	0	0	0	0	0	0	0	0	0	0	0	0	0	0
Os01g04280	721	1051	780	839	515	548	2847	1960	1329	2442	1209	2478	326	589	545	896	590	625	1993	2187	4807	4591	5017	2569
Os01g04290	2	4	6	5	0	0	72	80	45	50	36	39	3	2	3	5	2	2	37	67	144	40	43	38
Os01g04300	106	117	83	93	27	51	1858	1783	1194	2093	1768	2335	124	154	57	165	139	109	1341	1708	2990	1936	2097	1345
Os01g04310	0	0	0	0	0	1	0	0	0	0	0	0	1	2	0	0	0	2	0	0	0	0	2	1
Os01g04320	0	0	0	0	2	2	0	0	1	0	0	0	0	0	0	0	0	1	0	1	3	0	0	1
Os01g04324	104	74	59	54	63	68	43	68	63	53	35	47	81	66	57	51	67	32	20	55	102	37	31	25
Os01g04330	597	376	344	297	353	190	443	354	204	302	151	266	213	162	337	419	222	254	231	367	1013	478	453	218
Os01g04340	14	11	3	2	2	2	0	2	0	0	0	0	5	2	1	1	3	3	2	0	0	0	2	1
Os01g04350	3912	3651	3280	3422	2717	3122	344	364	163	157	186	128	2435	2458	3243	3133	2448	2600	220	260	601	271	229	205
Os01g04360	3	3	4	3	0	3	0	1	0	1	1	0	7	3	4	0	4	0	0	0	0	0	0	0
Os01g04370	57	60	266	4	3	5	1	0	0	1	0	1	57	22	22	1	30	2	0	1	1	1	1	0
Os01g04380	79	120	160	11	7	13	1	3	0	0	1	1	46	31	76	6	18	12	2	2	2	0	1	3
Os01g04390	29	58	34	46	43	46	104	66	46	27	26	41	31	47	70	59	41	21	27	48	102	33	21	70
Os01g04430	74	66	51	72	76	63	329	398	184	270	234	252	85	62	78	67	73	40	214	292	616	288	315	273
Os01g04440	14	25	26	10	5	5	38	28	47	114	154	131	14	34	8	11	12	8	20	25	31	196	162	77
Os01g04460	148	315	281	57	34	50	50	39	53	28	24	22	91	173	88	44	27	32	36	57	79	37	34	32
Os01g04470	39	55	29	35	28	22	9	10	7	7	5	6	32	15	10	26	25	17	4	15	16	4	7	11
Os01g04480	49	55	36	52	57	33	25	34	20	8	7	19	36	30	24	27	27	31	13	27	39	16	23	17
Os01g04500	58	59	59	41	38	40	35	56	34	26	33	17	38	45	41	30	48	31	29	45	65	36	32	30
Os01g04510	0	0	0	0	0	0	0	0	0	0	0	0	0	0	0	0	0	0	0	0	0	0	0	0
Os01g04530	3	4	1	7	7	10	3	1	0	2	0	2	3	2	0	4	7	8	0	0	0	0	3	1
Os01g04540	38	39	29	73	57	45	14	2	3	5	1	3	25	40	16	69	57	57	1	0	4	2	3	2
Os01g04550	64	87	69	120	112	81	16	4	7	3	2	5	53	100	166	177	91	142	2	4	9	2	3	1
Os01g04560	21	43	39	23	30	39	8	5	5	9	2	20	29	50	76	43	38	49	2	0	8	1	1	0
Os01g04570	50	42	65	100	63	77	122	78	91	56	66	56	42	47	35	85	76	75	75	115	118	49	56	127
Os01g04580	60	78	41	25	35	15	581	451	303	438	311	500	37	67	54	24	18	24	257	393	808	349	342	292
Os01g04590	146	115	140	137	111	115	176	127	76	76	66	99	92	95	102	151	86	95	69	115	140	103	110	122
Os01g04610	0	0	0	0	0	0	0	0	0	0	0	0	0	0	0	0	0	0	0	0	0	0	0	0
Os01g04620	20	28	26	29	30	17	227	105	63	44	37	47	15	22	24	7	23	13	18	39	101	39	29	41
Os01g04630	1958	1345	1385	946	1053	927	2518	2312	1956	1017	1121	1277	1967	1614	1504	1268	926	1014	2262	2915	3640	1564	2406	1844
Os01g04650	2600	2275	1801	1639	1296	1410	6709	8128	5817	6834	6065	7637	1707	1905	983	1337	1460	1437	5505	7679	12121	7027	8633	5275
Os01g04660	12	11	18	0	1	0	82	56	56	26	30	31	7	2	1	1	0	0	37	39	60	36	43	50
Os01g04670	19	17	26	10	14	9	33	29	30	15	14	16	11	6	13	11	4	2	25	30	80	8	16	15
Os01g04680	0	0	0	0	0	0	0	0	0	0	0	0	0	0	0	0	0	0	0	0	0	0	0	1
Os01g04690	4	8	2	7	0	1	14	8	5	8	8	4	3	4	8	1	1	2	7	6	13	1	2	3
Os01g04699	0	0	0	0	0	0	0	0	0	0	0	0	0	0	0	0	0	0	0	0	0	0	0	0
Os01g04710	166	135	131	262	47	107	368	505	305	640	606	617	112	108	203	252	190	113	298	379	884	529	520	439
Os01g04720	90	45	54	107	59	46	691	803	524	706	768	702	66	100	38	119	101	71	659	856	1374	946	1083	916
Os01g04730	1204	1145	931	904	836	961	2940	3278	1807	3052	2744	2450	605	663	1030	876	700	484	1672	2013	5886	2762	2839	2850
Os01g04740	0	0	0	0	0	0	0	0	0	0	0	0	0	0	0	0	0	0	0	0	0	0	0	0
Os01g04750	11	10	9	32	24	17	14	9	12	62	42	58	8	3	10	55	30	30	5	10	18	51	54	26
Os01g04760	0	0	0	0	0	0	0	0	0	0	0	0	0	0	0	0	0	0	0	0	0	0	0	0
Os01g04770	2	1	0	1	1	0	1	0	0	0	0	0	4	4	0	1	0	2	0	1	1	0	0	0
Os01g04780	2	0	0	0	0	0	0	0	0	0	0	0	1	0	0	0	0	0	0	0	0	0	0	0
Os01g04790	0	0	0	0	0	0	0	0	0	0	0	0	0	1	0	0	0	1	1	3	1	4	4	3
Os01g04800	349	449	351	598	622	478	230	185	126	649	516	660	210	320	388	855	563	367	55	121	249	634	480	275
Os01g04814	2960	3054	2719	2408	2313	2034	3404	2780	2523	2290	2308	2844	1991	2090	2293	2106	1755	1751	2370	3069	3962	3059	3969	3129
Os01g04830	0	0	0	0	1	0	0	0	0	0	0	0	0	0	0	0	0	0	0	0	0	0	0	0
Os01g04850	0	0	0	0	0	0	0	0	0	0	0	0	0	0	0	0	0	0	0	0	0	0	0	0
Os01g04860	795	642	790	1028	944	936	196	179	183	119	138	116	1007	898	844	1102	943	822	128	160	229	148	179	133
Os01g04870	573	517	546	412	394	400	581	446	411	304	306	296	187	189	130	269	196	192	138	201	236	180	235	245
Os01g04880	913	691	831	971	955	964	1040	929	774	580	586	641	1176	968	1068	952	805	683	774	987	1342	685	1004	887
Os01g04900	2161	1864	2309	2971	3004	3068	221	180	155	103	91	124	3379	2736	1852	3132	2713	2303	154	192	307	131	248	195
Os01g04910	186	176	187	241	227	272	324	366	274	279	266	264	188	162	207	249	212	166	266	354	522	325	413	351
Os01g04930	1222	790	691	515	432	503	2360	2320	1597	2253	2030	2333	598	602	575	575	421	414	1695	2250	3508	2678	3126	2341
Os01g04960	0	0	0	0	2	0	0	0	0	0	0	0	0	0	0	0	0	0	0	0	0	0	0	0
Os01g04970	0	0	0	0	0	0	0	0	0	0	0	0	0	0	0	0	0	0	0	0	0	0	0	0
Os01g04980	0	0	0	0	0	0	0	0	0	0	0	0	0	0	0	0	0	0	0	0	0	0	0	0
Os01g04990	177	170	195	186	227	236	179	113	136	154	175	178	136	136	215	176	164	148	176	255	284	214	318	205
Os01g05000	0	0	0	0	0	0	0	0	0	0	0	0	0	0	0	0	0	0	0	0	0	0	0	0
Os01g05020	0	0	0	0	0	0	0	0	0	0	0	0	0	0	0	0	0	0	0	0	0	0	0	0
Os01g05030	0	0	0	1	0	0	0	0	0	0	1	0	0	1	0	0	0	0	0	0	0	0	0	0
Os01g05040	0	0	0	0	0	0	0	0	0	0	0	0	0	0	0	0	0	0	0	0	1	0	0	0
Os01g05050	1	5	1	2	0	5	14	10	7	3	1	1	0	0	1	0	3	0	6	2	4	0	2	0
Os01g05064	100	163	130	66	55	61	1339	1159	1020	1065	895	1157	60	135	181	69	46	57	732	1151	1797	834	1043	817
Os01g05070	489	356	331	373	377	347	1176	1115	803	809	812	910	352	373	330	422	306	298	1002	1090	1694	1015	1438	1278
Os01g05080	419	426	485	830	1079	1021	41	32	30	33	33	27	826	599	878	1017	834	604	30	39	42	36	59	28
Os01g05090	281	298	297	275	291	218	480	387	293	248	267	294	286	251	247	269	185	188	304	354	405	295	383	341
Os01g05100	76	74	78	71	83	55	152	115	106	78	67	71	77	67	106	98	60	63	87	106	156	83	112	104
Os01g05105	80	59	79	77	67	67	154	132	126	134	117	116	74	85	15	80	72	70	120	153	198	146	182	162
Os01g05120	5	7	6	4	2	5	3	5	4	1	2	4	2	2	4	1	1	1	1	1	0	3	1	2
Os01g05130	247	281	240	237	235	226	428	298	268	242	222	198	219	215	243	274	171	179	224	285	518	311	358	317
Os01g05140	109	103	111	48	69	86	321	289	242	222	194	202	66	79	114	58	45	46	220	228	460	236	243	271
Os01g05150	2	2	10	4	3	4	9	8	6	5	4	5	1	2	6	6	6	1	7	8	26	8	14	7
Os01g05160	0	0	0	0	0	0	0	0	0	0	0	0	0	0	0	0	0	0	0	0	0	0	0	0
Os01g05170	3	7	5	3	2	0	3	4	5	1	3	4	6	5	15	0	3	3	4	2	7	1	6	3
Os01g05180	97	86	90	70	73	68	273	217	172	197	175	193	78	80	113	100	56	79	187	248	444	240	261	213
Os01g05200	0	0	0	0	0	0	0	0	0	0	0	0	0	0	0	0	0	0	0	0	0	0	2	1
Os01g05210	0	0	0	1	1	0	0	0	0	0	0	0	1	1	1	2	0	3	0	0	0	0	2	1
Os01g05220	1	7	3	11	2	5	11	8	5	3	2	1	5	8	10	10	5	5	3	6	5	4	9	6
Os01g05240	0	0	0	0	0	0	0	0	0	0	0	0	0	0	0	0	0	0	0	0	0	0	0	0
Os01g05250	1	0	2	0	2	4	1	2	1	2	7	4	3	1	7	4	3	3	0	1	2	3	6	3
Os01g05260	2	3	2	12	4	4	1	0	0	0	0	0	2	1	3	9	1	1	0	0	0	0	0	0
Os01g05280	3	5	1	0	2	0	3	8	4	8	7	6	6	3	2	0	1	2	3	0	9	8	2	4
Os01g05300	0	0	0	0	2	0	0	0	0	0	0	0	0	0	0	0	0	0	0	0	0	0	0	0
Os01g05310	4	5	3	2	3	3	1	1	0	1	2	1	3	4	5	6	1	0	0	0	0	1	0	1
Os01g05330	0	0	0	0	0	1	1	0	0	0	0	0	0	0	1	0	0	0	1	0	0	0	1	0
Os01g05340	0	0	0	1	1	0	0	0	1	4	7	3	0	0	0	3	0	2	2	0	0	7	11	1
Os01g05350	0	0	0	0	0	0	1	5	1	1	1	0	1	0	0	1	0	2	3	6	8	7	7	8
Os01g05360	0	0	0	0	0	0	0	1	0	0	0	0	0	0	1	3	3	1	2	3	6	4	1	3
Os01g05380	9	7	2	2	4	10	2	3	0	3	1	0	1	2	3	2	0	0	0	1	1	0	3	1
Os01g05390	2	0	0	0	0	0	0	1	0	0	0	0	0	0	0	2	0	0	0	0	0	0	0	0
Os01g05400	3	0	1	0	0	0	1	4	1	0	4	0	0	0	0	0	0	0	0	0	0	0	0	0
Os01g05410	0	0	0	0	0	0	3	1	2	3	0	0	0	0	1	0	0	0	1	4	6	5	0	0
Os01g05420	2393	2146	1930	1744	1568	1641	3137	2418	2010	2089	1925	2392	2083	1976	1451	2008	1409	1481	2212	2441	3136	2501	3160	2987
Os01g05430	25	18	22	16	42	27	229	183	173	114	128	142	57	89	38	51	39	42	159	187	230	115	171	206
Os01g05440	1	10	3	2	4	1	8	6	10	1	10	3	2	0	0	0	0	0	0	1	4	4	1	2
Os01g05450	3	1	3	1	0	0	2	2	0	1	3	3	0	4	2	1	0	0	4	2	2	2	4	5
Os01g05460	19	16	10	17	20	22	19	19	11	16	11	13	9	6	7	11	5	12	3	2	4	5	3	2
Os01g05470	951	853	800	630	464	595	1920	1718	1519	1276	1227	1337	366	433	286	329	289	285	930	1017	1509	914	1106	1303
Os01g05490	12997	12551	11716	14993	14876	15178	9814	8207	6757	6734	6604	7922	15516	13603	15750	17377	14915	12728	12158	14274	17349	13464	18641	15466
Os01g05520	0	0	0	0	0	0	0	0	0	0	0	0	0	0	0	0	0	0	0	0	0	0	0	0
Os01g05540	882	710	616	588	548	627	969	808	593	771	643	668	4	4	0	7	5	2	29	23	20	29	49	27
Os01g05550	0	0	0	0	0	0	0	0	0	0	0	0	0	0	0	0	0	0	0	0	0	0	0	0
Os01g05570	0	0	0	0	0	0	0	0	0	0	0	0	0	0	0	0	0	0	0	0	0	0	0	0
Os01g05580	1	1	0	2	1	0	0	0	0	0	0	0	3	2	3	2	1	1	0	0	0	0	0	0
Os01g05585	14	3	6	8	4	6	1	2	2	1	0	0	6	6	16	5	6	3	2	3	5	0	1	2
Os01g05590	0	0	0	0	0	0	0	0	0	0	0	0	0	1	0	0	0	0	0	0	0	0	0	0
Os01g05610	168	133	124	55	75	78	332	342	196	338	346	328	12	10	18	6	3	11	36	50	95	62	67	52
Os01g05620	89	74	85	44	50	43	73	78	78	92	66	104	151	159	41	63	50	60	251	303	342	354	404	232
Os01g05640	37	43	33	32	31	47	62	42	36	20	24	24	42	42	17	24	13	26	42	27	71	19	16	21
Os01g05650	25505	20866	23288	23803	24755	31555	4238	3835	2361	1019	1021	1038	16579	11620	20066	15443	16481	11933	1600	1724	3852	740	1311	653
Os01g05670	1325	1235	1206	1305	1149	1138	1384	1111	866	1190	1026	1307	1541	1415	1787	2076	1620	1432	1245	1464	1997	1338	1861	1740
Os01g05680	120	111	135	98	102	84	241	152	190	174	154	172	161	173	86	163	112	107	181	231	303	208	300	224
Os01g05710	14	13	5	4	3	5	15	12	12	6	22	10	6	12	13	18	9	8	11	15	25	35	28	24
Os01g05720	0	0	0	0	4	0	48	42	25	61	124	46	0	3	2	0	0	0	61	61	70	138	165	303
Os01g05744	128	66	63	71	24	44	94	73	78	63	66	27	210	200	61	112	116	105	58	85	128	61	70	77
Os01g05770	10	1	6	4	6	5	3	7	2	2	0	0	97	79	86	102	84	62	80	113	206	119	130	91
Os01g05780	10	5	14	17	11	4	0	0	0	0	0	0	32	35	39	38	32	23	0	0	0	0	0	0
Os01g05790	1203	1145	1117	912	816	875	1388	1006	976	1029	977	1284	1000	956	693	838	714	754	998	1194	1480	1267	1828	1340
Os01g05800	6688	5131	5728	9044	9232	9369	512	473	441	382	462	483	7998	6491	6509	9284	8462	7263	384	487	604	502	815	515
Os01g05810	369	243	228	197	193	191	357	427	306	569	532	636	216	213	241	219	279	360	320	413	736	638	693	424
Os01g05830	729	388	432	371	344	279	617	459	393	324	316	370	527	379	291	377	240	297	439	524	496	401	518	342
Os01g05850	0	0	0	0	0	0	11	14	7	13	12	13	0	0	2	0	0	0	6	9	12	21	16	11
Os01g05860	28	29	50	27	22	30	98	74	52	28	28	30	28	18	13	19	23	20	46	56	56	40	72	79
Os01g05870	129	200	146	71	46	97	27	18	19	30	15	56	131	214	161	148	58	108	18	24	41	14	12	55
Os01g05880	0	0	0	0	0	0	1	0	0	0	1	0	0	0	2	0	0	0	0	0	0	0	1	1
Os01g05960	367	303	278	183	139	144	173	128	120	88	92	87	207	153	116	94	82	88	73	149	147	121	164	91
Os01g05980	332	246	233	144	115	135	75	69	70	59	48	74	154	127	79	62	59	78	69	89	122	47	74	70
Os01g06010	919	813	832	516	519	654	910	940	566	1026	915	1057	453	561	828	613	464	499	834	886	1740	1337	1502	1211
Os01g06020	799	716	693	860	946	836	455	308	312	196	211	192	837	724	695	800	701	541	324	345	446	269	381	338
Os01g06030	0	0	0	1	1	1	2	0	1	0	0	0	1	0	0	0	1	0	0	0	1	0	0	0
Os01g06040	0	0	0	2	0	3	0	0	0	1	3	2	1	1	0	1	2	0	0	1	2	0	2	2
Os01g06050	27	26	30	30	31	27	76	99	76	63	63	78	23	57	26	32	23	23	75	89	139	88	117	117
Os01g06060	0	0	0	1	0	1	18	12	14	9	11	9	0	1	0	1	1	3	14	13	36	4	14	13
Os01g06070	0	0	0	0	0	0	0	0	0	0	0	0	0	0	0	0	0	0	0	0	0	0	0	0
Os01g06080	8	3	2	2	4	3	3	4	0	2	5	3	9	6	11	3	1	4	4	5	7	3	5	4
Os01g06090	0	0	0	0	0	0	0	0	0	0	0	0	0	0	0	0	0	0	0	0	0	0	0	0
Os01g06100	0	0	0	0	0	0	0	0	0	0	0	0	0	0	0	0	0	0	0	0	0	0	0	0
Os01g06110	0	0	0	0	0	0	0	0	0	0	0	0	0	0	0	0	0	0	0	0	0	0	0	0
Os01g06120	2	1	0	0	0	0	0	0	0	0	0	0	2	0	1	0	0	1	0	0	0	0	0	0
Os01g06130	0	0	0	0	0	0	0	0	0	0	0	0	0	0	0	0	0	0	0	0	0	0	1	0
Os01g06140	0	0	0	0	3	1	2	0	0	0	1	0	0	0	3	1	3	3	0	2	0	1	0	1
Os01g06160	0	0	0	0	0	0	0	0	0	0	0	0	0	0	0	0	0	0	0	0	0	0	0	0
Os01g06170	0	0	0	0	0	0	0	0	0	0	0	0	0	0	0	0	0	0	0	0	0	0	0	0
Os01g06180	0	1	0	0	0	0	0	0	0	0	0	0	0	0	0	1	0	1	0	0	1	0	0	0
Os01g06200	0	0	0	0	1	0	0	0	0	0	0	0	0	0	0	0	0	0	0	0	0	0	0	0
Os01g06210	3	7	3	2	0	0	1	0	0	1	0	0	3	8	6	2	2	2	0	0	0	0	0	0
Os01g06220	14	13	7	17	7	21	1335	1112	573	505	339	574	4	24	5	4	8	12	323	424	813	414	405	271
Os01g06230	2	1	1	2	1	1	23	24	12	21	18	11	5	2	5	1	2	2	22	15	43	11	10	14
Os01g06240	22	15	3	4	0	4	0	0	0	0	1	1	2	7	8	1	7	2	0	0	1	0	0	1
Os01g06250	0	0	0	2	0	0	50	73	43	38	33	46	0	2	0	1	0	0	41	41	129	48	61	20
Os01g06260	0	0	0	0	0	0	0	0	0	0	0	0	0	0	0	0	0	0	0	0	0	0	0	0
Os01g06270	1597	1285	1476	972	857	829	1412	1056	1090	818	810	991	1329	1323	928	944	731	857	1230	1499	1631	1124	1698	1252
Os01g06280	1118	1048	877	848	801	798	926	906	655	674	719	786	907	870	1087	726	773	647	787	966	1845	1152	1185	1027
Os01g06290	1316	1136	1004	1147	1136	1024	2373	2356	1710	1866	1993	2016	1040	1010	1250	1073	1077	838	1866	2253	4123	2533	2949	2773
Os01g06300	0	0	0	0	0	0	0	0	0	0	0	0	0	0	0	0	0	0	0	0	0	0	0	0
Os01g06310	655	329	554	6	17	10	74	61	19	11	6	16	443	166	446	11	1	7	120	154	377	20	56	34
Os01g06320	3	2	0	0	0	0	0	0	0	0	0	0	1	0	0	0	0	0	0	0	0	0	0	0
Os01g06330	0	0	0	0	0	0	0	0	0	0	0	0	0	0	0	1	0	0	1	0	1	0	0	4
Os01g06350	1	0	0	0	0	0	1	0	0	0	1	0	0	0	0	0	0	0	0	0	0	0	0	0
Os01g06360	0	0	0	1	0	0	0	1	0	0	0	0	0	0	1	0	1	0	0	0	1	0	0	0
Os01g06370	0	0	0	0	0	0	0	0	0	0	0	0	0	0	0	0	0	0	0	0	0	0	0	0
Os01g06380	0	0	0	0	0	0	0	0	0	0	0	0	0	0	0	0	0	0	0	0	0	0	0	0
Os01g06400	0	0	0	0	0	0	0	0	0	0	0	0	0	0	0	0	0	0	0	0	0	0	0	0
Os01g06410	0	0	0	0	0	1	0	0	0	0	0	0	0	0	1	0	0	0	0	0	0	0	0	0
Os01g06420	0	0	3	2	0	2	0	0	1	2	0	0	0	0	0	1	0	0	0	0	3	0	0	0
Os01g06430	0	0	0	1	1	0	0	1	0	0	1	0	0	0	2	3	0	1	0	1	0	0	1	0
Os01g06440	3	2	1	2	3	7	3	3	3	1	1	3	0	0	0	0	0	0	5	1	3	2	1	3
Os01g06450	9	8	14	6	13	12	87	77	61	76	102	137	5	12	9	0	3	1	43	70	85	81	126	163
Os01g06454	66	87	80	86	66	69	96	60	52	33	35	38	48	64	56	40	52	39	50	67	91	56	66	50
Os01g06460	1253	1774	1491	862	926	937	1847	1574	1144	845	794	1002	604	657	1090	607	458	512	1032	1134	2172	1063	1282	967
Os01g06470	498	412	462	371	352	319	892	642	549	447	479	583	306	339	252	299	237	251	519	671	837	548	774	602
Os01g06490	687	726	659	543	450	550	912	659	575	709	603	787	521	478	431	473	396	404	725	874	1113	765	1014	880
Os01g06500	356	212	254	172	236	180	229	186	132	55	31	58	218	181	299	211	136	160	143	167	269	76	80	79
Os01g06520	30	29	42	28	26	37	56	49	27	29	30	25	37	33	53	59	38	26	32	37	81	23	32	31
Os01g06540	0	0	0	0	0	0	1	0	0	0	0	0	0	0	0	0	0	0	0	1	0	0	0	1
Os01g06550	569	426	473	384	293	323	998	844	749	620	587	639	441	466	244	360	309	304	653	841	1107	726	854	836
Os01g06560	5	4	2	0	0	0	72	58	50	62	47	43	5	5	2	0	0	0	19	36	137	65	40	58
Os01g06570	0	0	0	0	0	0	0	0	0	0	0	0	0	0	0	0	0	0	0	0	0	0	0	0
Os01g06580	103	73	65	96	66	74	410	542	361	333	256	251	60	74	89	125	109	107	318	508	1049	457	381	326
Os01g06590	1442	1126	1163	1062	852	815	1199	810	769	673	675	793	1093	1027	698	905	776	873	712	890	1196	1138	1235	854
Os01g06610	0	0	0	0	0	0	0	0	0	0	0	0	0	0	0	0	0	0	0	0	0	0	0	0
Os01g06620	0	0	0	0	0	0	0	0	0	0	0	0	0	1	0	0	0	0	0	0	0	0	0	0
Os01g06630	2	1	0	0	0	0	1	0	0	0	0	0	0	0	0	0	0	0	0	0	1	0	0	0
Os01g06650	0	1	1	0	0	1	0	0	0	0	0	0	0	1	0	0	0	0	0	0	0	0	0	1
Os01g06660	1163	1223	1133	371	206	332	520	384	307	154	164	237	469	441	328	162	111	161	289	285	472	230	235	223
Os01g06680	22	18	20	16	12	15	7	8	2	7	2	4	25	50	8	35	32	28	4	4	13	5	9	4
Os01g06690	0	0	0	0	0	0	0	0	0	0	0	0	0	0	0	0	0	0	0	0	0	0	0	0
Os01g06710	0	0	0	0	0	0	0	1	0	0	0	0	1	0	0	0	0	0	0	1	0	0	0	0
Os01g06730	60	28	22	8	7	8	31	15	10	5	5	7	32	9	7	4	2	4	11	30	19	6	6	19
Os01g06740	2286	1166	866	176	306	116	24	20	7	9	11	8	736	223	213	72	81	92	7	9	29	6	8	6
Os01g06750	112	135	112	119	91	110	24	28	21	19	19	19	83	52	64	89	60	44	6	8	8	6	4	6
Os01g06760	0	0	0	0	0	0	0	0	0	0	0	0	213	194	265	676	582	356	0	0	0	4	2	0
Os01g06780	0	0	0	0	0	0	2	2	0	0	0	0	0	0	0	0	0	0	0	0	2	0	0	0
Os01g06790	91	79	83	88	87	89	16	10	17	3	8	8	289	317	159	204	228	228	11	13	9	4	10	3
Os01g06800	0	0	1	0	0	0	0	0	0	0	0	0	2	9	1	2	3	9	3	3	6	7	1	4
Os01g06810	0	0	0	1	0	0	0	0	0	0	0	0	0	1	0	0	0	0	0	0	0	0	0	0
Os01g06820	0	0	0	1	1	0	0	0	0	0	0	0	16	17	5	10	4	14	13	28	26	4	11	16
Os01g06836	96	109	72	624	809	84	5	4	2	1	2	1	81	72	69	63	33	64	66	61	128	38	36	41
Os01g06852	1	0	0	1	0	0	0	0	0	0	0	0	1	2	0	1	1	2	1	0	1	0	0	1
Os01g06870	293	228	232	2017	2045	273	0	0	2	1	0	1	117	110	10	54	62	269	2	0	3	2	30	2
Os01g06876	214	285	140	1499	2119	206	3	2	1	1	0	0	60	57	129	46	58	175	8	8	14	3	36	11
Os01g06882	112	99	38	553	959	75	0	3	1	2	0	0	0	0	0	0	0	0	0	0	0	0	3	0
Os01g06900	474	536	507	253	195	240	93	74	87	51	37	40	88	90	24	21	34	35	10	16	17	3	5	7
Os01g06910	10	9	3	6	4	4	21	8	7	10	12	15	9	3	3	1	3	0	3	6	2	1	1	5
Os01g06920	49	61	52	34	20	35	51	40	36	25	25	34	83	57	37	43	26	51	58	47	79	27	45	63
Os01g06940	0	0	0	0	0	0	1	1	1	2	7	2	0	0	0	0	0	0	0	0	0	0	1	0
Os01g06950	0	0	0	0	0	0	0	0	0	0	0	0	0	0	0	0	0	0	0	0	0	0	0	0
Os01g06960	0	0	0	0	0	0	1	0	0	0	0	0	0	0	0	0	0	0	1	2	3	4	7	4
Os01g06980	0	0	0	0	0	0	0	0	0	0	1	1	0	0	0	0	0	0	0	0	0	0	1	0
Os01g06990	0	0	0	0	0	0	1	0	4	16	50	24	0	0	0	0	0	0	8	8	6	10	16	16
Os01g07000	0	0	0	0	0	0	0	0	0	0	0	0	0	0	0	0	0	0	0	1	0	1	1	1
Os01g07010	0	0	0	0	0	0	0	0	0	0	0	0	0	0	0	0	0	0	2	1	3	1	9	6
Os01g07020	0	0	0	0	0	0	0	0	0	1	0	3	0	0	0	0	0	0	9	6	2	14	20	24
Os01g07030	0	0	0	0	1	0	5	4	5	14	35	11	0	0	0	0	0	0	3	3	2	4	16	13
Os01g07040	0	0	0	0	0	0	2	0	0	1	8	2	0	1	0	0	0	0	11	11	17	26	36	32
Os01g07050	0	0	0	0	1	0	2	3	0	15	33	19	0	0	0	0	0	0	0	1	0	3	1	1
Os01g07060	0	0	0	0	2	0	32	17	8	119	385	174	0	0	0	0	0	0	18	23	43	201	293	415
Os01g07080	366	293	327	342	310	345	676	519	433	364	414	395	307	340	332	368	355	277	579	788	1183	621	760	808
Os01g07090	1959	1575	1842	2736	3166	3038	200	167	166	114	109	90	2416	2007	2191	3308	2797	2669	150	176	251	169	186	97
Os01g07110	61	27	63	76	81	73	391	317	272	296	319	300	26	56	4	34	40	27	288	367	410	303	428	490
Os01g07140	80	46	47	79	49	53	340	302	288	297	287	264	22	23	11	20	24	19	82	104	152	114	127	149
Os01g07150	1	1	2	0	6	1	69	104	55	85	68	83	4	6	4	1	6	2	81	121	242	87	117	60
Os01g07160	0	0	0	0	0	0	0	0	0	0	0	0	0	0	0	0	0	0	0	0	0	2	0	0
Os01g07170	186	139	123	109	125	136	230	197	153	165	116	164	216	229	126	194	160	143	348	433	624	381	398	412
Os01g07180	0	0	0	0	0	0	0	0	0	0	0	2	0	0	0	0	0	0	0	0	0	0	0	0
Os01g07190	1	0	0	0	0	0	0	0	0	0	0	0	0	0	0	0	0	0	0	0	0	0	0	0
Os01g07200	898	590	569	329	326	304	663	494	395	396	335	416	521	399	347	380	304	297	465	577	903	596	651	550
Os01g07212	43	46	61	62	62	71	282	214	195	156	171	148	69	90	59	99	68	58	268	282	470	265	318	345
Os01g07240	29	26	25	91	44	27	194	190	144	331	313	325	60	57	51	99	73	58	107	135	296	281	271	328
Os01g07260	175	171	171	136	100	109	467	437	343	444	466	570	126	150	120	87	85	68	396	439	605	579	817	711
Os01g07270	29	40	32	16	15	16	5	6	1	11	12	11	21	13	9	8	15	9	3	6	11	20	20	11
Os01g07280	120	117	98	91	66	83	135	135	110	96	147	101	30	41	30	21	24	12	26	41	48	51	69	50
Os01g07300	85	64	59	30	27	36	49	75	54	59	41	45	71	42	92	48	43	33	23	41	119	74	81	55
Os01g07310	1051	887	880	1043	948	893	4136	3285	2844	3047	3168	3684	1136	1139	837	1311	994	915	3043	3878	4510	3789	5279	4039
Os01g07320	2	3	0	0	3	0	14	14	12	18	13	10	3	1	6	8	5	2	16	11	43	27	24	15
Os01g07340	20	16	24	9	13	16	32	56	20	33	42	37	19	10	37	15	17	8	30	30	103	39	49	47
Os01g07350	128	91	113	92	82	73	250	229	215	140	162	145	102	107	64	77	59	64	150	199	232	174	198	156
Os01g07360	51	62	56	47	31	17	469	360	329	304	341	379	47	78	51	40	24	30	395	474	526	382	563	726
Os01g07364	0	0	1	2	0	0	0	0	0	0	0	0	0	0	0	0	0	0	0	0	1	0	0	0
Os01g07370	1693	1725	1600	2271	2226	1566	1444	1046	911	997	762	1029	1211	1343	1244	1423	1315	1411	1515	1739	1724	1099	1590	1479
Os01g07382	252	249	223	217	204	216	472	459	357	375	383	403	206	195	311	231	206	168	414	446	735	429	630	517
Os01g07390	699	657	672	428	435	485	782	691	574	557	452	612	553	542	585	527	378	403	401	597	1022	520	659	502
Os01g07410	197	167	186	179	137	141	653	487	451	510	485	692	168	207	141	258	185	154	506	553	714	647	909	756
Os01g07420	124	105	122	80	65	49	1123	1207	800	1630	1215	1963	68	132	124	100	79	87	1059	1219	2226	1552	2104	1311
Os01g07430	0	0	0	0	1	0	18	25	12	14	12	11	0	0	0	1	1	0	3	29	38	13	14	15
Os01g07450	0	0	0	0	1	0	66	88	49	179	137	184	0	7	0	0	0	0	51	86	220	102	164	101
Os01g07460	0	0	0	0	0	0	6	5	4	4	0	3	0	1	0	0	0	0	0	4	4	4	4	2
Os01g07470	0	0	0	0	0	0	0	0	0	0	0	0	0	0	0	0	0	0	0	0	0	0	0	0
Os01g07480	1	1	0	4	2	2	160	175	96	121	94	105	2	18	1	4	3	1	143	198	400	109	137	94
Os01g07500	302	161	193	242	262	277	1230	1490	907	974	992	1053	205	225	189	219	213	153	1175	1301	3023	1187	1222	963
Os01g07510	0	0	0	0	0	0	0	0	0	0	0	0	0	0	0	0	0	0	0	0	0	0	0	0
Os01g07520	1324	882	791	723	681	716	1726	1700	1182	1301	1230	1516	974	783	492	677	602	676	1377	1498	2173	1749	2039	1664
Os01g07530	2359	1645	1713	2076	1994	2170	1024	776	395	1035	965	898	1367	1111	1472	1891	1950	1659	503	748	1288	1564	1008	672
Os01g07540	163	111	143	112	113	108	179	115	123	88	85	127	159	146	109	112	88	102	114	190	183	109	161	149
Os01g07550	0	0	0	0	0	0	0	0	0	0	0	0	0	0	0	0	0	0	0	0	1	0	1	0
Os01g07560	17	14	7	23	39	14	2180	2548	1472	2061	2325	1847	26	131	10	21	14	22	1660	1896	4186	2083	2310	2455
Os01g07590	3428	3275	2932	891	1087	1028	271	249	213	137	137	146	1443	1811	1785	802	499	626	150	222	353	172	201	168
Os01g07610	76	60	65	37	38	58	161	116	81	73	65	73	43	29	21	29	22	23	72	82	161	83	105	72
Os01g07620	5	3	9	4	6	7	11	9	9	5	5	4	12	11	11	5	3	5	2	12	20	5	3	6
Os01g07640	5	4	6	4	7	9	30	33	31	5	11	5	2	2	1	0	0	0	9	12	11	7	6	5
Os01g07650	0	0	0	0	0	0	0	0	0	1	0	0	0	0	0	0	0	0	0	1	1	0	0	0
Os01g07670	0	0	0	0	0	0	0	0	0	0	0	0	0	0	0	0	0	0	0	0	0	0	0	0
Os01g07680	1	0	0	0	0	0	0	0	0	0	0	0	0	0	0	0	0	0	0	0	0	0	0	0
Os01g07700	1396	1152	1222	1328	1214	1174	455	439	315	379	353	408	1181	1074	658	1340	984	1102	292	412	494	426	524	409
Os01g07720	925	832	745	653	550	588	1352	1139	790	924	854	957	670	672	424	672	504	481	900	1155	1679	1006	1352	1102
Os01g07730	531	361	432	497	589	642	43	55	55	232	197	290	445	337	542	671	608	465	87	113	277	494	401	258
Os01g07740	470	392	380	336	268	285	1364	1121	956	887	879	948	386	432	241	375	276	309	977	1151	1757	1018	1240	1320
Os01g07750	254	243	212	254	210	177	420	384	267	309	288	304	229	234	260	310	181	222	329	410	612	453	582	408
Os01g07760	7472	6781	6470	5494	4451	4315	11278	8539	8098	7873	7461	8087	4963	5330	3734	4635	3788	4139	7469	8583	10067	9846	14255	9764
Os01g07770	105	71	72	205	167	169	216	209	205	196	183	189	47	54	61	161	163	143	213	283	467	501	500	200
Os01g07780	223	201	201	183	159	192	388	402	275	539	473	525	183	139	235	171	137	177	208	300	617	426	463	311
Os01g07790	269	184	202	215	229	230	69	56	53	24	36	22	159	157	69	186	151	138	56	77	60	52	44	28
Os01g07800	573	521	549	636	715	729	93	80	67	33	46	30	471	399	496	587	486	471	67	105	92	72	56	39
Os01g07810	765	749	603	592	584	545	1338	1147	828	1048	963	969	517	498	712	831	456	443	937	1043	1847	1104	1272	1220
Os01g07830	0	0	0	0	0	0	0	0	0	0	0	0	0	0	0	0	0	0	0	0	0	0	0	0
Os01g07850	0	0	0	1	4	0	44	47	35	106	124	106	0	2	0	0	0	0	43	60	88	101	130	76
Os01g07870	3012	2853	2607	2182	1570	2038	2713	1977	1582	980	1020	984	1679	1827	925	1748	1540	1449	1082	1338	2208	1284	1393	1449
Os01g07880	314	289	216	171	193	198	276	335	145	291	289	303	216	219	355	363	155	189	218	292	783	399	339	289
Os01g07890	109	115	86	80	83	76	132	140	129	92	89	66	101	88	116	103	59	79	101	192	181	81	85	87
Os01g07900	32	22	21	21	15	19	43	31	26	15	11	12	31	18	11	15	13	9	15	13	24	17	22	23
Os01g07910	282	297	255	208	176	164	1335	963	852	775	833	887	233	254	291	201	146	157	1040	1141	1614	908	1264	1491
Os01g07920	139	107	121	90	98	77	425	308	269	222	252	296	128	140	107	130	88	96	302	365	559	317	466	427
Os01g07930	0	0	0	0	0	0	0	0	0	0	0	0	0	0	0	0	0	0	0	1	1	0	0	0
Os01g07940	102	80	79	44	29	44	83	112	53	61	46	33	60	60	79	22	20	25	65	61	206	46	53	54
Os01g07950	523	494	537	296	296	287	636	368	339	277	253	243	396	282	371	302	258	203	293	369	528	294	457	346
Os01g07970	375	553	404	516	517	562	149	268	114	295	251	198	569	428	981	976	685	670	91	145	446	354	298	130
Os01g07980	11	5	9	12	7	4	21	19	17	21	10	10	30	27	38	32	15	18	46	79	136	68	67	50
Os01g08000	19	34	41	27	16	20	40	35	48	22	12	15	25	28	18	43	17	12	59	70	120	69	87	74
Os01g08010	72	70	52	53	43	54	140	103	82	81	103	63	59	73	66	79	76	67	87	143	253	133	178	133
Os01g08050	0	0	0	0	0	0	0	0	0	0	0	0	0	0	0	0	0	0	0	0	0	0	0	0
Os01g08060	0	0	0	0	0	0	0	0	0	0	0	0	0	0	0	0	0	0	0	0	0	1	0	0
Os01g08070	0	0	0	1	0	0	0	0	0	0	0	0	0	1	0	2	0	1	0	0	0	0	1	0
Os01g08090	674	838	801	213	155	189	867	760	502	687	599	699	211	352	390	152	112	128	490	795	1117	771	1050	741
Os01g08100	80	42	56	21	16	24	47	44	41	16	24	17	26	39	28	16	15	9	28	40	53	20	33	22
Os01g08110	187	167	149	68	53	61	291	208	155	143	171	166	110	61	79	68	39	52	146	153	213	169	194	251
Os01g08120	84	42	80	41	41	38	39	42	39	30	30	28	46	47	9	27	32	27	28	33	71	19	36	45
Os01g08130	19	11	42	43	35	33	289	340	189	225	216	240	55	52	60	65	60	32	143	247	417	156	185	114
Os01g08140	12	4	25	23	16	18	140	213	119	159	156	137	21	21	52	31	27	19	82	139	319	115	110	64
Os01g08150	1	2	6	5	20	5	773	684	610	721	752	756	5	47	2	14	7	6	658	750	1304	770	1120	975
Os01g08160	77	67	59	58	65	69	78	124	68	91	90	74	56	58	79	46	64	34	63	85	236	68	98	75
Os01g08170	0	2	0	0	9	0	960	1048	643	833	853	774	1	49	0	0	1	0	740	935	2535	768	1025	891
Os01g08180	0	0	0	0	0	0	0	0	0	0	1	0	0	0	0	0	0	0	0	0	0	0	0	0
Os01g08200	1263	1171	1358	984	724	884	2542	1895	1711	1533	1522	1787	1039	1114	638	925	703	787	1781	2198	2606	1973	2768	2318
Os01g08220	18	0	4	5	7	8	28	62	50	19	38	21	2	7	6	21	12	9	38	67	146	57	56	38
Os01g08240	0	0	0	0	0	0	0	0	0	0	0	0	0	0	0	0	0	0	0	0	0	0	0	0
Os01g08260	29	20	46	171	34	47	107	90	69	16	43	27	37	58	37	126	68	34	71	76	88	42	48	131
Os01g08270	2006	1750	1872	1086	991	946	2095	1419	1295	1235	1159	1525	1663	1604	1032	1364	1010	1152	1301	1600	1845	1409	1901	1587
Os01g08280	777	512	601	370	355	329	659	519	377	405	399	352	542	517	498	413	298	327	385	509	644	447	522	477
Os01g08290	303	228	271	134	156	138	416	383	312	295	282	262	151	185	173	160	87	122	335	505	867	362	458	443
Os01g08300	12	21	17	23	22	16	22	18	12	1	1	3	19	15	12	15	6	15	18	22	25	3	7	12
Os01g08310	36	39	28	53	75	60	162	171	132	120	134	125	58	50	87	76	66	61	181	225	357	223	341	247
Os01g08320	588	489	591	532	437	461	769	907	482	802	712	717	542	459	674	481	464	509	465	584	1138	753	760	769
Os01g08330	0	0	1	0	0	0	8	1	0	4	0	3	0	1	0	1	0	1	1	1	5	3	3	2
Os01g08340	96	109	102	115	87	64	265	223	201	215	211	236	82	93	67	104	54	90	211	249	281	368	378	245
Os01g08360	1	0	2	1	0	2	1	0	0	0	0	0	1	0	0	0	0	0	0	0	0	0	0	0
Os01g08370	166	163	123	92	89	52	204	151	151	82	74	117	97	96	95	60	43	61	155	217	237	113	160	145
Os01g08380	10	7	8	13	22	11	526	486	320	627	490	572	9	22	14	27	43	23	331	377	937	979	760	446
Os01g08390	0	0	0	0	0	0	0	0	0	0	0	0	0	0	0	0	0	0	0	0	0	0	0	0
Os01g08400	391	439	429	321	293	293	683	600	460	411	433	591	292	322	360	271	243	226	618	707	905	611	890	729
Os01g08410	1855	1387	1397	1367	1229	1324	2740	2277	1725	1872	1814	1983	1221	1029	1279	1256	1036	995	1808	2296	3590	2309	2784	2262
Os01g08420	1134	808	935	695	620	643	906	649	629	539	472	577	852	791	354	696	582	606	596	799	923	683	870	651
Os01g08440	3843	2714	2355	1921	2096	2323	9	66	12	9	10	2	1210	613	1230	1657	2177	1256	3	4	9	7	35	8
Os01g08460	2106	1709	1722	3215	3414	4015	177	219	171	554	503	546	2650	2024	2688	4292	3981	3201	274	278	554	906	1016	626
Os01g08464	7	8	4	6	5	3	3	4	1	1	2	2	13	4	5	9	2	6	1	6	4	4	5	2
Os01g08470	178	34	38	51	24	22	1256	1458	808	1036	1046	914	49	70	19	20	17	23	898	1006	2958	1355	1200	1134
Os01g08480	12	10	22	10	6	12	0	0	0	0	0	0	0	0	0	0	0	0	0	0	0	0	0	0
Os01g08490	0	0	0	0	0	0	0	0	0	0	0	0	0	0	0	0	0	0	0	0	0	0	0	0
Os01g08500	0	0	0	0	0	1	0	0	0	1	0	1	1	0	0	0	1	2	0	0	1	1	0	0
Os01g08520	47	32	25	20	21	32	106	142	106	115	123	146	51	43	53	47	37	45	120	133	268	129	172	172
Os01g08530	2	0	0	7	0	0	2	0	1	1	3	2	0	1	0	0	0	0	1	2	10	4	7	9
Os01g08550	84	62	66	56	39	39	145	113	108	101	114	106	46	44	27	48	22	27	96	139	218	125	161	191
Os01g08560	7268	4653	4974	3850	3270	4022	8410	6809	6232	6914	7118	7667	4675	3881	2258	2995	3063	2978	7370	8878	10045	8023	12031	10743
Os01g08570	0	0	0	0	0	0	0	0	0	0	0	0	0	0	0	0	0	0	0	1	0	0	0	0
Os01g08590	0	0	0	0	0	0	0	0	0	0	0	0	0	0	0	0	0	0	0	0	0	0	0	0
Os01g08600	32	30	29	26	26	20	54	59	27	53	41	48	64	74	100	105	69	55	91	112	186	109	108	106
Os01g08610	0	2	0	0	2	3	1	0	0	0	0	1	3	1	1	0	0	0	1	1	1	2	0	2
Os01g08620	0	0	0	0	0	0	0	0	0	0	0	0	0	0	0	0	0	0	0	0	0	0	0	0
Os01g08630	24	30	29	11	16	19	1	2	2	2	2	4	12	17	21	13	10	7	7	7	8	5	6	2
Os01g08640	0	0	0	0	0	0	0	0	0	0	0	0	0	0	0	0	0	0	0	0	0	0	0	0
Os01g08660	859	795	792	669	652	701	1104	1255	686	985	907	992	732	631	790	731	656	659	813	960	2238	1066	1183	792
Os01g08670	15	17	15	14	10	19	96	116	74	138	117	135	11	30	32	31	26	19	75	80	219	85	113	88
Os01g08690	179	123	136	98	83	72	182	177	122	106	114	123	98	104	86	86	71	68	107	143	219	157	189	134
Os01g08700	21420	14407	15995	13954	12561	13378	24767	19491	16708	17274	15749	20265	19114	16988	9112	16472	13873	13084	15859	20625	26239	21909	31043	21797
Os01g08730	0	0	0	0	0	0	0	0	0	0	0	0	0	0	0	0	0	0	0	0	0	0	0	0
Os01g08740	3	1	2	6	5	4	0	2	0	0	0	0	0	0	0	0	0	0	0	0	0	0	0	0
Os01g08760	130	190	169	80	64	75	201	152	128	148	164	136	111	162	186	94	84	64	111	142	263	127	189	167
Os01g08770	292	252	293	404	339	356	761	567	507	556	563	537	207	182	164	281	259	179	505	549	823	594	700	881
Os01g08780	92	76	41	42	46	21	477	483	305	208	198	208	53	65	64	38	26	19	285	365	602	276	273	235
Os01g08790	1	0	1	0	0	1	31	14	15	22	24	13	2	0	0	0	1	0	12	18	40	31	32	24
Os01g08800	0	2	0	0	1	0	18	22	19	17	9	8	1	3	0	0	2	1	10	20	45	8	18	21
Os01g08810	94	46	62	21	21	17	106	154	105	45	24	34	19	30	26	32	18	25	85	141	288	40	34	67
Os01g08814	231	223	226	148	156	178	388	277	195	165	193	209	192	183	187	190	136	142	272	331	443	251	305	299
Os01g08820	0	2	0	1	0	1	112	190	92	164	162	143	2	8	1	0	0	1	95	114	293	158	159	191
Os01g08830	794	828	842	548	462	461	1784	1629	1242	817	840	913	597	570	564	431	318	411	1106	1441	1774	1117	1303	1183
Os01g08840	8	16	9	16	15	7	2	2	3	3	0	15	1	2	7	4	6	1	3	1	12	1	1	5
Os01g08850	177	171	151	161	139	123	354	247	195	164	194	171	99	103	127	117	97	84	193	286	416	204	225	299
Os01g08860	532	447	468	41	58	81	149	181	124	76	70	71	212	104	206	29	100	37	119	176	428	87	94	99
Os01g08870	58	34	42	52	38	51	131	124	110	101	116	91	60	40	8	37	46	32	83	130	193	126	133	109
Os01g08940	0	0	0	0	0	0	0	0	0	1	0	0	0	0	0	0	0	0	0	0	0	0	0	0
Os01g08950	176	159	162	98	75	118	291	237	174	159	181	185	101	117	170	81	83	66	232	269	404	216	270	263
Os01g08960	706	542	488	314	267	369	1017	884	580	698	682	711	338	350	357	315	257	238	703	814	1242	793	1005	865
Os01g08970	2980	2479	2473	2494	2012	2030	5930	4233	4152	2817	2846	3081	2408	2335	1724	2009	1737	1747	3267	3980	4750	3533	4499	4249
Os01g08980	0	0	0	0	0	0	0	1	0	1	0	0	0	0	0	0	0	0	0	0	0	0	0	0
Os01g08990	0	0	1	0	0	0	1	0	0	4	3	0	0	2	2	0	2	0	1	3	3	4	4	3
Os01g09000	2017	1844	2109	1672	1347	1486	3052	2273	2144	2120	1973	2474	1657	1829	1283	1530	1379	1411	1887	2649	2834	2587	3562	2664
Os01g09010	2958	2031	1617	1436	1282	927	5100	4294	2850	5036	4403	4929	1516	1243	1018	1666	1369	1145	3696	4629	8409	6732	6489	4797
Os01g09030	152	113	122	116	124	76	213	210	313	369	223	416	202	218	101	177	123	123	651	1393	941	399	879	484
Os01g09050	0	0	0	0	0	0	0	0	0	0	0	0	0	0	0	0	0	0	0	0	0	0	0	0
Os01g09060	0	0	0	0	0	0	0	0	0	0	0	0	0	0	0	0	0	0	0	0	0	0	0	0
Os01g09080	0	6	3	2	9	2	2010	1884	1337	1909	1577	1964	4	93	10	14	5	6	1017	1697	3146	1666	2185	1403
Os01g09090	0	0	0	0	0	0	1	0	0	0	0	0	0	0	0	0	0	1	0	0	0	0	0	0
Os01g09100	28	29	14	33	19	11	73	65	26	12	13	13	25	15	15	30	13	15	24	52	112	27	26	12
Os01g09110	0	0	0	0	1	2	0	3	0	1	1	0	0	0	1	0	0	0	0	0	0	1	1	1
Os01g09120	465	345	376	390	483	500	422	438	324	332	348	290	531	389	493	572	412	328	290	493	875	407	454	324
Os01g09140	2	1	2	0	0	1	0	0	0	0	0	0	0	3	2	0	5	1	0	0	0	0	1	1
Os01g09150	5	2	6	8	4	8	30	31	21	16	3	21	3	4	13	24	8	8	32	39	65	11	15	19
Os01g09160	0	0	0	0	0	0	0	0	0	0	0	0	0	0	0	0	0	0	0	0	0	0	0	0
Os01g09180	0	0	2	3	5	4	0	0	0	0	0	0	0	0	1	7	6	4	0	0	0	0	0	0
Os01g09190	7	5	10	20	5	23	0	1	0	0	0	0	7	12	28	58	34	34	2	1	5	0	1	0
Os01g09200	1506	1373	1338	979	987	902	4115	3233	2885	2757	2772	3427	1172	1374	858	1164	795	843	3171	3872	4094	3365	5307	4349
Os01g09206	0	0	0	0	0	0	0	0	0	0	0	0	0	0	0	0	0	0	0	0	0	0	0	0
Os01g09212	0	0	0	0	0	0	0	0	0	0	0	0	0	0	0	0	0	0	0	0	0	0	0	0
Os01g09220	269	215	118	590	267	203	4521	2766	2048	4267	2042	3030	879	669	709	4084	1266	1255	3202	4137	10708	10485	9757	3055
Os01g09230	17	10	11	11	7	20	25	22	18	8	8	12	12	4	7	7	5	11	20	23	40	22	23	14
Os01g09240	0	0	1	0	0	0	0	0	0	0	0	0	0	0	0	0	0	0	1	1	1	0	0	0
Os01g09246	3487	2646	3063	2757	2169	2418	6283	4892	4076	4064	3473	4276	3059	3152	1016	2705	2150	2194	4136	5877	7289	5491	6875	5616
Os01g09252	691	584	555	466	559	485	869	747	597	451	385	434	646	526	485	497	456	437	611	751	1117	556	676	554
Os01g09260	0	0	1	0	4	0	76	59	46	180	118	192	3	6	2	3	3	1	51	91	157	91	203	87
Os01g09270	17	26	19	18	11	5	20	20	9	7	13	9	11	12	15	14	7	5	15	12	39	18	15	16
Os01g09290	1	5	6	4	6	1	9	7	9	13	7	4	2	4	2	1	2	0	3	8	14	7	8	6
Os01g09300	6377	4719	5797	4321	3700	3668	1497	985	878	614	516	655	4727	3854	2974	3983	3241	3083	773	960	1196	695	978	774
Os01g09305	149	104	145	108	127	124	153	124	94	54	58	71	138	129	177	130	113	101	107	100	163	82	113	108
Os01g09320	4891	4000	4102	4278	3846	3701	9874	7862	7317	2951	3059	3399	4176	4406	2905	3503	3286	3477	5753	7291	7981	4145	5505	4952
Os01g09330	0	1	0	0	0	0	0	0	0	0	0	0	0	0	0	0	0	0	1	0	0	0	0	0
Os01g09340	5	1	1	4	5	1	3	8	2	2	3	3	3	2	1	2	0	2	3	2	10	5	2	4
Os01g09350	0	0	1	1	0	0	0	0	0	2	1	1	0	0	0	1	1	0	0	1	0	0	0	0
Os01g09360	1	1	1	1	0	0	0	1	1	1	1	2	0	0	1	4	0	0	1	1	1	1	0	1
Os01g09370	493	445	636	526	519	449	678	697	661	441	436	443	352	450	411	455	317	292	506	719	1130	588	642	536
Os01g09384	512	510	628	465	389	393	568	417	468	294	276	311	349	363	175	304	226	235	377	484	607	402	579	388
Os01g09400	3	1	2	0	0	0	2	0	5	2	0	2	0	0	0	0	0	0	0	2	5	1	0	0
Os01g09410	250	256	262	308	294	216	224	218	172	104	104	122	380	324	362	384	325	325	303	354	591	259	398	288
Os01g09420	854	678	632	491	395	394	814	728	547	613	500	544	577	475	477	490	441	396	632	740	1257	752	929	694
Os01g09440	2	3	3	1	3	6	3	4	1	2	4	2	3	1	0	0	1	0	0	2	8	5	1	4
Os01g09460	33	25	21	15	15	18	366	293	217	141	170	144	25	39	17	15	10	10	222	278	349	161	221	183
Os01g09470	1	0	0	1	4	0	79	114	54	103	109	92	0	4	0	2	0	0	63	65	220	82	97	117
Os01g09480	0	0	0	0	0	0	0	0	0	0	0	0	0	0	0	0	0	0	0	0	0	0	0	0
Os01g09490	0	0	0	0	0	0	0	0	0	2	0	0	0	0	0	0	0	0	0	0	0	0	0	0
Os01g09500	45	39	48	29	30	20	114	82	64	38	36	38	38	34	21	24	10	20	58	61	74	51	44	45
Os01g09510	1152	1159	1090	1295	1469	1275	7637	6001	4743	4325	5086	5057	637	985	1257	1112	930	547	5782	6094	9558	5439	7484	9101
Os01g09520	0	0	0	0	0	0	0	0	1	1	0	1	0	0	0	0	1	1	0	0	0	0	0	0
Os01g09540	1516	1485	1729	1431	1378	1485	13	15	7	181	464	208	2927	2182	2986	2027	1582	1409	3	11	11	837	121	25
Os01g09560	1999	1863	1897	1680	1534	1542	6316	4529	4164	4353	4320	5513	1456	1636	1235	1520	1305	1194	4871	5639	6937	4784	7360	6871
Os01g09570	2255	2118	2018	2533	2066	2052	2642	2003	1640	2257	2343	2678	1874	1702	1698	2047	1958	1650	2354	2965	3561	3973	4239	2892
Os01g09580	4	3	4	9	15	7	495	455	385	437	469	484	3	40	6	3	5	6	455	557	751	563	747	822
Os01g09590	287	244	210	149	157	154	813	943	502	483	420	432	153	155	287	204	134	136	355	508	1607	520	429	333
Os01g09600	0	0	0	0	0	0	0	0	0	0	0	0	0	0	0	0	2	2	0	0	0	1	0	1
Os01g09610	0	0	0	0	0	0	0	0	0	0	0	0	0	0	0	0	0	0	0	0	0	0	0	0
Os01g09620	482	266	349	487	311	235	2516	2904	2099	2678	2897	1984	592	503	256	408	291	271	909	1517	2490	1975	2524	1743
Os01g09640	1545	1147	1469	475	356	351	878	675	526	278	325	296	812	546	680	322	240	348	451	589	904	464	382	424
Os01g09650	0	0	0	0	0	0	0	0	0	0	0	0	0	0	0	0	0	0	0	0	0	0	0	0
Os01g09660	37	32	22	11	6	16	87	114	63	53	36	29	16	16	33	6	12	7	39	67	117	67	55	57
Os01g09670	167	79	106	205	207	153	559	495	381	750	666	850	170	189	126	272	172	156	567	641	1000	909	1090	914
Os01g09680	0	0	0	0	0	0	0	0	0	0	0	0	0	0	0	0	0	0	0	0	0	0	0	0
Os01g09690	0	0	0	0	0	0	0	0	0	0	0	0	0	0	0	0	0	0	1	0	0	0	1	0
Os01g09700	28	9	17	227	212	257	89	86	39	218	178	227	6	15	1	218	219	62	72	168	268	249	371	218
Os01g09710	0	0	0	1	0	0	0	0	0	0	0	0	0	0	0	0	0	0	0	0	0	0	0	0
Os01g09720	0	1	0	3	0	0	0	1	0	0	0	0	0	0	0	0	2	0	0	0	0	0	0	1
Os01g09730	80	72	70	72	55	70	87	62	62	51	44	42	52	73	77	68	60	56	48	50	96	51	56	58
Os01g09740	128	117	121	123	107	116	134	117	102	89	70	75	120	129	103	124	102	110	88	112	159	112	105	97
Os01g09750	333	331	367	407	415	424	222	161	141	112	113	131	368	304	294	327	299	221	177	167	238	159	199	194
Os01g09770	574	449	401	556	387	318	865	721	477	1368	796	1255	510	509	422	694	510	420	854	1064	2279	2447	2802	1133
Os01g09790	59	57	54	59	39	50	310	317	222	315	292	344	41	54	55	41	33	39	252	233	512	365	503	426
Os01g09810	2	1	2	2	4	1	2	0	0	2	0	0	1	2	1	0	4	0	0	0	0	0	2	0
Os01g09830	76	46	72	43	70	79	558	1018	338	316	268	381	48	37	85	84	35	42	353	474	1516	457	342	340
Os01g09850	616	367	348	384	271	317	1488	1523	967	1180	1036	1137	302	290	222	338	338	252	946	1295	2466	1146	1156	930
Os01g09880	249	122	119	228	70	197	1147	1325	798	1648	1299	1693	216	281	264	448	443	377	914	1053	2010	1586	1574	1554
Os01g09890	825	771	725	601	537	547	999	817	660	668	658	709	571	491	572	595	487	431	713	787	1349	845	1002	948
Os01g09900	0	0	0	0	0	0	2	0	0	0	0	0	0	0	0	0	0	0	1	0	1	0	0	0
Os01g09930	0	1	1	0	0	1	2	0	0	0	0	0	0	0	1	0	0	0	0	3	2	0	1	1
Os01g09940	0	0	0	0	0	0	0	0	0	0	0	0	0	0	0	0	0	0	0	0	0	0	0	0
Os01g09950	0	0	0	0	0	0	0	0	0	0	0	0	0	0	0	0	0	0	0	0	0	0	0	0
Os01g09970	0	0	0	0	0	0	0	0	0	0	0	0	0	0	0	0	0	0	0	0	0	0	0	0
Os01g09980	0	0	0	0	0	0	0	0	0	0	0	0	0	0	0	0	0	0	0	0	0	0	0	0
Os01g09990	41	131	89	34	5	20	193	137	77	124	55	182	63	107	165	37	21	50	88	97	250	65	28	72
Os01g10000	5	2	2	2	2	5	11	10	4	5	6	4	2	1	1	2	1	1	5	9	8	5	5	8
Os01g10010	85	81	70	65	69	83	133	147	119	134	104	120	76	89	118	68	54	73	103	144	246	136	157	147
Os01g10020	286	203	202	171	122	166	417	454	365	300	323	338	205	153	146	118	115	130	331	404	625	359	473	458
Os01g10030	12	9	11	5	8	11	24	5	6	4	7	4	11	12	2	8	8	3	7	13	8	1	14	4
Os01g10050	479	381	463	372	319	363	692	554	480	410	456	435	393	369	290	377	331	308	470	570	814	518	616	620
Os01g10060	19	6	4	15	6	15	17	35	15	32	28	29	28	17	2	13	17	13	14	16	36	15	25	14
Os01g10070	138	179	168	134	160	154	128	91	81	77	80	56	166	149	109	242	115	111	34	50	90	60	61	66
Os01g10090	16	10	14	7	11	12	8	26	10	11	5	8	4	11	5	12	11	6	9	12	27	6	5	14
Os01g10100	113	98	110	156	157	148	111	102	87	68	78	81	128	128	155	185	139	131	113	104	148	97	114	118
Os01g10120	0	0	0	0	0	0	0	0	0	0	0	0	0	0	0	0	0	0	0	0	0	0	0	0
Os01g10150	2394	2009	2123	1746	1670	1794	2310	1882	1685	1427	1396	1508	1797	1786	1202	1528	1392	1415	1613	2034	2543	1728	2336	1946
Os01g10160	0	0	0	0	0	0	0	0	0	0	0	0	0	0	0	0	0	0	0	0	0	0	0	0
Os01g10170	0	0	0	0	0	0	0	0	0	0	0	0	0	0	0	0	0	0	0	0	0	0	0	0
Os01g10180	6	7	1	3	2	5	233	274	210	276	156	291	3	29	13	19	13	9	185	365	754	235	309	240
Os01g10195	6	1	2	0	2	1	17	31	18	21	11	14	1	6	3	3	3	1	12	19	50	17	18	22
Os01g10200	0	0	0	0	0	0	0	0	0	0	0	0	0	0	0	0	0	0	0	0	0	0	0	0
Os01g10230	1	2	0	1	0	0	3	5	3	1	1	3	0	2	1	0	0	1	4	2	7	7	4	6
Os01g10240	1	1	0	0	0	0	0	0	0	0	0	0	0	0	0	0	0	0	0	0	0	0	0	0
Os01g10260	21	5	19	10	9	23	0	0	0	0	0	0	14	13	33	27	36	40	0	1	0	0	0	0
Os01g10270	2	0	0	1	2	0	0	0	0	0	0	0	0	0	0	0	0	0	0	0	1	0	0	0
Os01g10290	697	590	659	428	377	406	952	756	585	740	647	862	423	379	476	432	341	365	622	834	1098	770	1129	720
Os01g10300	61	64	82	75	45	52	86	67	58	57	51	45	73	59	53	81	70	50	38	64	103	64	77	52
Os01g10310	0	1	1	0	1	1	1	2	1	1	1	1	7	0	1	4	0	1	1	1	5	0	1	0
Os01g10320	316	124	139	48	50	56	1025	980	664	706	591	684	194	213	155	66	50	64	789	930	1813	938	1029	683
Os01g10350	236	179	183	165	158	178	245	270	181	205	201	218	167	156	180	162	145	135	218	251	463	247	285	274
Os01g10370	8	1	3	0	0	0	18	63	19	28	75	33	5	6	5	0	0	0	19	18	94	21	37	40
Os01g10380	0	0	0	0	0	0	0	0	0	0	0	0	0	0	0	0	0	0	0	0	0	0	0	0
Os01g10400	121623	126137	124534	99326	98815	99195	340	262	164	95	54	65	130097	93446	175543	84630	93240	82531	119	370	229	192	1722	74
Os01g10410	2	0	2	0	0	0	0	0	0	1	0	0	0	0	0	0	0	1	0	0	1	0	2	0
Os01g10420	0	0	0	0	0	0	0	0	0	0	0	0	0	0	0	1	0	0	0	2	4	0	1	2
Os01g10430	870	605	669	645	517	546	1138	1016	888	718	737	817	689	688	453	668	591	513	875	1041	1403	932	1217	1129
Os01g10440	64	134	48	101	73	49	165	154	85	159	45	160	57	77	107	69	41	62	73	91	248	225	146	106
Os01g10450	1350	1192	1267	1222	1185	1381	1266	1003	849	835	833	1014	1257	1378	877	1531	1184	1065	1061	1301	1501	1133	1614	1275
Os01g10460	1	3	3	4	2	2	43	55	19	48	39	79	6	6	4	4	2	1	27	33	119	26	37	36
Os01g10470	0	0	0	0	1	0	0	0	0	0	0	0	0	0	0	0	0	0	0	0	0	0	0	0
Os01g10480	0	0	0	0	0	0	0	0	0	0	0	0	0	0	0	0	0	0	0	0	0	0	0	0
Os01g10490	0	0	0	2	0	0	0	0	0	0	0	0	0	0	0	0	0	0	0	0	0	0	0	0
Os01g10504	11	13	14	5	4	6	0	0	2	1	0	7	40	29	19	6	10	5	3	4	10	7	1	3
Os01g10520	0	2	1	0	0	0	12	10	9	3	1	7	2	0	0	2	0	0	4	12	9	4	5	5
Os01g10530	592	477	458	557	549	468	1231	1288	923	1004	847	983	510	604	294	535	469	424	1020	1379	2159	1105	1228	1057
Os01g10550	0	0	0	0	0	0	0	0	0	0	0	0	0	0	0	0	0	0	1	0	0	0	0	0
Os01g10560	0	0	0	0	0	0	0	0	0	0	0	0	0	0	0	0	0	0	1	0	0	0	0	0
Os01g10580	247	186	177	204	246	217	93	130	70	134	101	143	276	169	339	193	209	194	52	91	151	97	103	69
Os01g10590	8	19	2	0	5	3	0	1	0	0	0	2	1	4	3	0	0	0	1	0	0	0	0	0
Os01g10610	771	646	590	718	659	514	1461	1245	993	1351	1008	1208	676	551	598	685	465	551	1010	1215	2273	1664	2117	1369
Os01g10630	100	83	91	73	75	75	76	69	54	34	31	39	64	77	81	69	52	49	62	70	120	41	63	74
Os01g10640	8	5	5	16	20	11	18	10	5	7	3	10	5	6	4	13	13	11	8	11	21	9	7	23
Os01g10650	0	0	0	0	0	0	0	0	0	0	0	0	0	0	0	0	0	0	0	0	0	0	0	0
Os01g10660	0	0	0	0	0	0	0	0	0	0	0	0	0	0	0	0	0	0	0	0	0	0	0	0
Os01g10670	0	0	0	0	0	0	0	2	0	0	0	0	0	0	0	0	0	0	0	1	2	0	0	0
Os01g10690	101	101	138	76	68	67	251	176	147	160	149	217	118	84	74	73	70	58	175	179	266	216	343	331
Os01g10700	0	5	2	0	0	0	0	0	0	0	0	0	9	8	7	7	2	11	2	2	0	3	0	3
Os01g10710	0	1	0	0	0	0	0	0	0	0	0	0	7	4	1	2	3	1	2	0	2	2	3	0
Os01g10720	0	0	0	0	0	0	0	0	0	0	0	0	0	0	0	0	0	0	0	0	0	0	0	0
Os01g10740	0	0	0	0	0	0	0	0	0	0	0	0	0	0	0	0	0	0	0	0	0	0	0	0
Os01g10750	0	0	0	0	0	0	0	0	0	0	0	0	0	0	0	0	0	0	0	0	0	0	0	0
Os01g10770	0	0	1	1	0	0	0	0	0	0	0	0	0	0	0	0	0	0	0	0	0	0	0	0
Os01g10780	0	0	0	0	0	0	0	0	0	0	0	0	0	0	0	0	0	0	0	0	0	0	0	0
Os01g10790	384	298	276	289	249	222	600	479	449	264	329	327	260	271	163	214	191	185	463	545	619	400	494	507
Os01g10810	182	142	218	272	300	255	0	0	0	0	1	0	344	295	446	441	306	329	0	1	0	0	5	0
Os01g10820	804	800	716	864	864	809	2269	2061	1449	1658	1802	1957	452	582	715	734	652	459	1869	2132	3606	2071	2709	2959
Os01g10830	13	14	16	7	7	8	29	29	12	28	23	18	11	9	15	4	5	2	7	14	62	11	16	14
Os01g10840	718	559	669	518	483	546	1605	1306	1177	1264	1214	1397	619	609	469	615	426	426	1232	1407	2123	1444	2028	1592
Os01g10850	2	0	3	25	7	4	155	174	107	223	157	201	1	8	4	30	7	1	126	213	475	178	238	268
Os01g10860	71	42	46	44	41	50	86	68	60	34	61	42	30	26	29	19	20	27	37	53	69	39	42	50
Os01g10880	30	32	35	24	19	16	41	34	33	30	32	37	7	13	29	13	12	13	18	22	76	34	24	25
Os01g10890	1450	1200	1457	1312	1411	1442	66	63	51	27	34	38	1512	1372	1321	900	952	1094	39	71	79	20	75	52
Os01g10910	0	0	0	0	0	0	0	0	0	0	0	0	0	0	0	0	0	0	0	0	0	0	1	0
Os01g10920	6	5	4	2	3	1	1	1	2	6	3	2	1	5	3	2	2	1	0	2	2	1	1	2
Os01g10930	49	34	35	32	25	17	201	197	120	119	142	147	31	50	39	43	38	44	151	170	231	152	165	175
Os01g10940	2	1	0	0	0	2	4	2	3	4	6	4	3	2	1	1	1	0	2	1	1	8	3	4
Os01g10950	325	206	239	365	367	338	306	437	268	424	362	285	248	171	321	378	456	343	257	364	1003	410	481	324
Os01g10960	26	4	8	26	11	10	22	19	18	15	10	16	5	5	5	23	27	22	18	16	32	9	10	10
Os01g10970	0	0	1	0	1	0	0	0	0	0	0	0	1	0	0	0	0	0	0	0	1	0	0	0
Os01g10980	7	6	11	4	16	5	1	3	3	1	2	1	8	5	3	6	5	22	0	2	3	2	2	1
Os01g10990	126	116	100	71	92	62	0	0	0	0	0	0	65	74	62	71	34	45	0	0	0	0	0	0
Os01g11010	23	10	18	15	10	15	563	716	510	649	532	585	17	30	15	23	11	20	371	452	1113	626	573	534
Os01g11020	12	14	3	6	15	9	5	6	0	3	4	3	14	11	18	18	11	11	2	5	8	1	4	3
Os01g11040	1712	1229	1478	1418	979	1118	2958	2166	2206	1906	1914	2148	1334	1401	434	1282	990	1043	2366	2806	3076	2355	3319	2753
Os01g11054	5654	4394	4713	9398	9707	10758	2020	1824	1057	2198	1702	1952	8221	6385	6112	9849	10247	7942	1559	2316	3411	2914	2682	1734
Os01g11080	0	1	0	0	0	0	0	0	1	0	0	0	0	0	0	0	0	0	0	0	3	0	0	0
Os01g11120	573	636	594	517	442	546	1691	1413	992	1344	1180	1459	503	665	548	589	502	389	1204	1490	2235	1619	1904	1394
Os01g11150	19	24	12	39	20	15	5	1	0	4	1	7	14	17	14	36	21	18	6	9	7	6	11	3
Os01g11160	723	1228	789	564	516	412	79	79	49	26	40	29	430	606	1253	568	483	761	37	45	137	65	46	69
Os01g11170	3	5	1	0	2	1	1	1	0	0	0	0	1	6	7	2	1	2	2	1	0	0	0	0
Os01g11190	4	2	0	3	0	0	6	13	7	12	9	5	3	0	5	3	1	1	5	5	14	7	13	11
Os01g11200	0	4	0	0	0	2	0	1	0	1	0	0	0	0	3	0	0	1	0	0	0	4	0	1
Os01g11210	2	0	2	1	1	0	34	34	25	31	17	33	1	4	2	7	4	0	27	37	73	45	32	18
Os01g11220	3	3	5	1	1	1	18	17	9	5	10	7	2	4	5	5	5	5	10	17	26	7	8	8
Os01g11230	3100	3222	2981	1813	1794	2166	647	724	425	561	605	509	1618	1384	2040	1645	1476	1299	340	414	924	684	588	451
Os01g11240	1619	1219	1154	1495	1535	1515	235	187	113	2068	1649	2636	1375	1077	1544	1450	1218	1139	228	254	416	2060	3689	743
Os01g11250	302	233	316	201	220	163	43	45	33	31	23	38	306	297	146	190	161	175	52	57	67	37	83	47
Os01g11270	9	4	6	4	1	1	0	2	0	0	0	0	2	3	0	9	6	6	0	2	7	1	1	3
Os01g11280	0	0	0	0	0	0	0	0	0	0	0	0	0	0	0	0	1	0	0	0	0	0	0	0
Os01g11300	0	0	1	0	0	0	2	10	5	14	12	10	0	0	2	0	0	1	7	7	9	10	15	11
Os01g11310	0	0	0	0	0	0	0	0	0	0	0	0	0	0	0	0	0	0	0	0	0	0	0	0
Os01g11320	1	1	1	0	0	0	0	0	0	1	1	0	0	2	0	0	0	0	0	2	1	4	2	1
Os01g11330	0	0	0	0	0	0	1	2	0	0	1	0	1	2	0	0	0	0	0	0	2	0	0	0
Os01g11370	759	711	743	709	645	584	1551	1255	1146	850	838	864	679	752	322	694	555	515	972	1283	1645	1103	1302	1101
Os01g11390	0	0	0	0	0	1	1	0	0	0	0	0	0	0	0	0	0	0	0	1	2	0	0	0
Os01g11400	0	0	0	2	3	0	6	5	4	2	3	1	0	1	2	0	0	4	6	3	9	4	6	9
Os01g11414	830	452	539	637	747	462	5967	5283	3733	3947	4061	4354	487	766	381	558	546	504	4876	5720	7958	5313	6587	5087
Os01g11430	14	0	0	2	1	0	0	0	0	0	1	0	1	3	4	1	2	0	1	1	0	2	2	1
Os01g11450	0	0	0	0	0	0	0	0	1	0	1	0	0	0	0	0	0	0	0	1	0	0	0	0
Os01g11460	26	6	15	2	1	1	12	7	8	3	4	8	0	1	3	2	2	7	7	7	21	9	9	12
Os01g11470	1	2	1	1	2	0	0	1	0	0	1	1	0	0	3	3	1	1	1	2	2	1	2	1
Os01g11480	1	0	2	2	0	0	4	1	2	9	4	12	1	0	2	1	0	1	2	6	10	4	7	7
Os01g11490	0	1	0	0	0	1	0	0	0	0	0	0	1	0	4	1	3	0	1	0	0	0	0	0
Os01g11500	1	0	1	2	5	10	2	0	1	14	5	5	2	2	8	15	11	13	4	3	3	8	6	7
Os01g11520	56	82	55	56	43	28	119	92	64	120	73	116	24	45	98	61	42	39	42	83	171	120	115	65
Os01g11550	27	20	20	32	23	32	151	207	112	246	310	242	60	56	38	27	33	28	122	128	396	318	250	199
Os01g11570	232	264	194	102	142	103	386	355	280	256	332	309	97	90	133	86	63	100	200	315	465	195	291	257
Os01g11580	643	460	530	457	432	434	987	959	726	828	760	794	538	462	349	470	417	383	719	905	1491	934	1161	871
Os01g11590	775	742	755	817	867	831	203	180	117	104	108	81	677	599	757	743	698	663	97	124	205	113	144	110
Os01g11600	179	89	74	27	26	24	66	34	13	9	7	13	58	38	50	21	20	19	18	33	56	9	5	8
Os01g11620	256	245	217	269	94	84	760	657	374	286	224	331	568	566	347	329	317	232	440	612	752	324	367	613
Os01g11640	0	0	0	0	0	0	1	0	0	0	0	0	0	0	0	0	0	0	0	0	0	0	0	0
[truncated: 53,803 more rows]
