# Supplementary material for: Transcriptome and Cell Physiological Analyses in Different Rice Cultivars Provide New Insights Into Adaptive and Salinity Stress Responses
Source: Front Plant Sci. 2018 Mar 5;9:204. doi: 10.3389/fpls.2018.00204 (PMC5844958; doi:10.3389/fpls.2018.00204)
Supplement: Supplementary file 3 [file Table_3.xlsx]

## Sheet: Gene Descriptions
Supplementary Table 3. Gene Ontology annotations performed with Argot pipeline.
MSU Gene ID	Description
Os01g01010	TBC domain containing protein, expressed
Os01g01019	expressed protein
Os01g01030	monocopper oxidase, putative, expressed
Os01g01040	expressed protein
Os01g01050	R3H domain containing protein, expressed
Os01g01060	40S ribosomal protein S5, putative, expressed
Os01g01070	expressed protein
Os01g01080	decarboxylase, putative, expressed
Os01g01090	retrotransposon protein, putative, unclassified, expressed
Os01g01100	retrotransposon protein, putative, Ty3-gypsy subclass, expressed
Os01g01110	expressed protein
Os01g01115	pentatricopeptide, putative, expressed
Os01g01120	enolase-phosphatase E1, putative, expressed
Os01g01130	snurportin-1, putative, expressed
Os01g01140	expressed protein
Os01g01150	RNA recognition motif, putative, expressed
Os01g01160	heat shock protein DnaJ, putative, expressed
Os01g01170	expressed protein
Os01g01180	expressed protein
Os01g01190	phosphoesterase family protein, putative, expressed
Os01g01200	retrotransposon protein, putative, unclassified, expressed
Os01g01210	retrotransposon protein, putative, unclassified
Os01g01230	transposon protein, putative, unclassified
Os01g01240	retrotransposon protein, putative, Ty3-gypsy subclass
Os01g01250	transposon protein, putative, unclassified, expressed
Os01g01260	transposon protein, putative, unclassified, expressed
Os01g01270	retrotransposon protein, putative, unclassified, expressed
Os01g01280	expressed protein
Os01g01290	histone-like transcription factor and archaeal histone, putative, expressed
Os01g01295	expressed protein
Os01g01302	shikimate kinase, putative, expressed
Os01g01307	translocon-associated protein beta domain containing protein, expressed
Os01g01312	retrotransposon protein, putative, Ty1-copia subclass, expressed
Os01g01320	retrotransposon protein, putative, Ty1-copia subclass, expressed
Os01g01330	retrotransposon protein, putative, Ty1-copia subclass, expressed
Os01g01340	light-induced protein 1-like, putative, expressed
Os01g01350	SNF7 domain containing protein, putative, expressed
Os01g01360	peptide transporter PTR2, putative, expressed
Os01g01369	3-beta-hydroxysteroid-Delta-isomerase, putative, expressed
Os01g01380	expressed protein
Os01g01390	expressed protein
Os01g01400	expressed protein
Os01g01410	TKL
Os01g01420	expressed protein
Os01g01430	No apical meristem protein, putative, expressed
Os01g01440	expressed protein
Os01g01450	stress responsive protein, putative, expressed
Os01g01460	retrotransposon protein, putative, Ty3-gypsy subclass
Os01g01470	no apical meristem protein, putative, expressed
Os01g01484	light-mediated development protein DET1, putative, expressed
Os01g01500	expressed protein
Os01g01510	sas10/Utp3 family protein, expressed
Os01g01520	transferase family protein, putative, expressed
Os01g01530	transposon protein, putative, CACTA, En/Spm sub-class
Os01g01540	retrotransposon protein, putative, unclassified, expressed
Os01g01550	transposon protein, putative, CACTA, En/Spm sub-class, expressed
Os01g01560	transposon protein, putative, unclassified, expressed
Os01g01570	kinesin heavy chain, putative, expressed
Os01g01580	expressed protein
Os01g01590	hypothetical protein
Os01g01600	ethylene-responsive protein related, putative, expressed
Os01g01610	IscA-like iron-sulfur assembly protein, mitochondrial precursor, putative, expressed
Os01g01620	kinase, pfkB family, putative, expressed
Os01g01640	Rer1 protein, putative, expressed
Os01g01650	isoflavone reductase homolog IRL, putative, expressed
Os01g01660	isoflavone reductase, putative, expressed
Os01g01670	expressed protein
Os01g01680	expressed protein
Os01g01689	phosphatidylinositol 3- and 4-kinase family protein, expressed
Os01g01700	anaphase-promoting complex subunit 11, putative, expressed
Os01g01710	1-deoxy-D-xylulose 5-phosphate reductoisomerase, chloroplast precursor, putative, expressed
Os01g01720	pex14, putative, expressed
Os01g01730	serine/arginine repetitive matrix protein 2, putative, expressed
Os01g01740	protein kinase domain containing protein, expressed
Os01g01760	expressed protein
Os01g01770	ZOS1-01 - C2H2 zinc finger protein, expressed
Os01g01780	exostosin family protein, putative, expressed
Os01g01790	expressed protein
Os01g01800	expressed protein
Os01g01810	expressed protein
Os01g01830	OsPOP1 - Putative Prolyl Oligopeptidase homologue, expressed
Os01g01840	helix-loop-helix DNA-binding domain containing protein, expressed
Os01g01850	transposon protein, putative, unclassified, expressed
Os01g01860	transposon protein, putative, unclassified
Os01g01870	helix-loop-helix DNA-binding domain containing protein, expressed
Os01g01880	expressed protein
Os01g01890	expressed protein
Os01g01900	retrotransposon protein, putative, unclassified, expressed
Os01g01910	expressed protein
Os01g01920	HD domain containing protein 2, putative, expressed
Os01g01925	expressed protein
Os01g01930	expressed protein
Os01g01940	expressed protein
Os01g01950	expressed protein
Os01g01960	transcriptional repressor, putative, expressed
Os01g01970	expressed protein
Os01g01980	expressed protein
Os01g01990	expressed protein
Os01g02000	phosphate transporter 1, putative, expressed
Os01g02010	expressed protein
Os01g02020	acetyl-CoA acetyltransferase, cytosolic, putative, expressed
Os01g02040	retrotransposon protein, putative, unclassified, expressed
Os01g02050	phosphoenolpyruvate carboxylase, putative, expressed
Os01g02060	TOO MANY MOUTHS precursor, putative, expressed
Os01g02070	invertase/pectin methylesterase inhibitor family protein, putative, expressed
Os01g02080	peptidyl-prolyl cis-trans isomerase, putative, expressed
Os01g02090	expressed protein
Os01g02100	transposon protein, putative, unclassified, expressed
Os01g02110	helix-loop-helix DNA-binding domain containing protein, expressed
Os01g02120	osMFT2 MFT-Like2 homologous to Mother of FT and TFL1 gene; contains Pfam profile PF01161: Phosphatidylethanolamine-binding protein, expressed
Os01g02130	expressed protein
Os01g02139	expressed protein
Os01g02150	sulfated surface glycoprotein 185 precursor, putative, expressed
Os01g02160	hydroxyproline-rich glycoprotein family protein, putative, expressed
Os01g02170	expressed protein
Os01g02180	expressed protein
Os01g02190	aquaporin protein, putative, expressed
Os01g02200	armadillo/beta-catenin repeat family protein, putative, expressed
Os01g02210	retrotransposon protein, putative, Ty3-gypsy subclass
Os01g02220	retrotransposon protein, putative, Ty3-gypsy subclass, expressed
Os01g02230	retrotransposon protein, putative, Ty3-gypsy subclass, expressed
Os01g02240	transposon protein, putative, unclassified, expressed
Os01g02250	RGA-1, putative, expressed
Os01g02260	retrotransposon protein, putative, Ty3-gypsy subclass, expressed
Os01g02270	expressed protein
Os01g02280	Leucine Rich Repeat family protein, expressed
Os01g02290	Ser/Thr receptor-like kinase, putative, expressed
Os01g02300	receptor kinase ORK10, putative, expressed
Os01g02310	expressed protein
Os01g02320	protein kinase domain containing protein, expressed
Os01g02334	expressed protein
Os01g02350	receptor-like kinase ARK1AS, putative, expressed
Os01g02360	resistance-related receptor-like kinase, putative, expressed
Os01g02370	receptor-like kinase ARK1AS, putative, expressed
Os01g02380	retrotransposon protein, putative, Ty3-gypsy subclass, expressed
Os01g02390	protein kinase domain containing protein, expressed
Os01g02400	protein kinase domain containing protein, expressed
Os01g02410	protein kinase domain containing protein, expressed
Os01g02420	protein kinase domain containing protein, expressed
Os01g02430	TAK14, putative, expressed
Os01g02440	Ser/Thr receptor-like kinase, putative, expressed
Os01g02450	retrotransposon protein, putative, unclassified, expressed
Os01g02460	receptor kinase LRK10, putative, expressed
Os01g02470	expressed protein
Os01g02480	retrotransposon protein, putative, unclassified
Os01g02490	expressed protein
Os01g02500	glutamyl-tRNA amidotransferase, putative, expressed
Os01g02510	retrotransposon protein, putative, unclassified, expressed
Os01g02520	retrotransposon protein, putative, unclassified, expressed
Os01g02530	retrotransposon protein, putative, unclassified, expressed
Os01g02540	retrotransposon protein, putative, unclassified, expressed
Os01g02550	protein kinase domain containing protein, expressed
Os01g02560	Ser/Thr receptor-like kinase, putative, expressed
Os01g02570	protein kinase domain containing protein, expressed
Os01g02580	protein kinase domain containing protein, expressed
Os01g02590	receptor-like kinase, putative, expressed
Os01g02600	Ser/Thr receptor-like kinase, putative, expressed
Os01g02610	protein kinase domain containing protein, expressed
Os01g02629	retrotransposon protein, putative, unclassified, expressed
Os01g02650	retrotransposon protein, putative, unclassified, expressed
Os01g02660	retrotransposon protein, putative, unclassified
Os01g02670	retrotransposon protein, putative, Ty1-copia subclass, expressed
Os01g02680	protein kinase domain containing protein, expressed
Os01g02690	resistance-related receptor-like kinase, putative, expressed
Os01g02700	protein kinase domain containing protein, expressed
Os01g02710	LRk-type protein, putative, expressed
Os01g02720	elongation factor Tu, putative, expressed
Os01g02730	TAK14, putative, expressed
Os01g02740	retrotransposon protein, putative, unclassified, expressed
Os01g02750	protein kinase domain containing protein, expressed
Os01g02760	receptor-like kinase, putative, expressed
Os01g02770	resistance-related receptor-like kinase, putative, expressed
Os01g02780	TAK33, putative, expressed
Os01g02790	protein kinase domain containing protein, expressed
Os01g02800	receptor-like kinase ARK1AS, putative, expressed
Os01g02810	resistance-related receptor-like kinase, putative, expressed
Os01g02830	receptor-like kinase ARK1AS, putative, expressed
Os01g02840	resistance-related receptor-like kinase, putative, expressed
Os01g02850	expressed protein
Os01g02860	expressed protein
Os01g02870	auxin-induced protein 5NG4, putative, expressed
Os01g02880	fructose-bisphospate aldolase isozyme, putative, expressed
Os01g02884	ATP-dependent RNA helicase DHX36, putative, expressed
Os01g02890	phosphatidylserine synthase, putative, expressed
Os01g02900	glycosyltransferase, putative, expressed
Os01g02910	glycosyltransferase, putative, expressed
Os01g02920	glycosyltransferase protein, putative, expressed
Os01g02930	glycosyltransferase protein, putative, expressed
Os01g02940	glycosyltransferase protein, putative, expressed
Os01g02950	expressed protein
Os01g02960	expressed protein
Os01g02970	retrotransposon protein, putative, unclassified, expressed
Os01g02980	expressed protein
Os01g02990	expressed protein
Os01g03010	expressed protein
Os01g03020	tRNA synthetase class I, putative, expressed
Os01g03030	alanyl-tRNA synthetase, putative, expressed
Os01g03040	expressed protein
Os01g03050	fruit protein PKIWI502, putative, expressed
Os01g03060	splicing factor, putative, expressed
Os01g03070	transposon protein, putative, unclassified, expressed
Os01g03080	expressed protein
Os01g03090	methyltransferase, putative, expressed
Os01g03100	protein binding protein, putative, expressed
Os01g03110	expressed protein
Os01g03130	expressed protein
Os01g03144	white-brown complex homolog protein 7, putative, expressed
Os01g03160	xylosyltransferase, putative, expressed
Os01g03170	seven in absentia protein family protein, expressed
Os01g03180	retrotransposon protein, putative, unclassified, expressed
Os01g03190	expressed protein
Os01g03200	retrotransposon protein, putative, Ty1-copia subclass, expressed
Os01g03210	expressed protein
Os01g03220	expressed protein
Os01g03230	retrotransposon protein, putative, unclassified, expressed
Os01g03240	conserved hypothetical protein
Os01g03250	hypothetical protein
Os01g03260	expressed protein
Os01g03270	expressed protein
Os01g03280	hypothetical protein
Os01g03290	seven in absentia protein family domain containing protein, expressed
Os01g03300	seven in absentia protein family protein, expressed
Os01g03310	BBTI1 - Bowman-Birk type bran trypsin inhibitor precursor, expressed
Os01g03320	BBTI2 - Bowman-Birk type bran trypsin inhibitor precursor, expressed
Os01g03330	BBTI3 - Bowman-Birk type bran trypsin inhibitor precursor, expressed
Os01g03340	BBTI4 - Bowman-Birk type bran trypsin inhibitor precursor, expressed
Os01g03350	expressed protein
Os01g03360	BBTI5 - Bowman-Birk type bran trypsin inhibitor precursor, expressed
Os01g03370	senescence-induced receptor-like serine/threonine-protein kinase precursor, putative, expressed
Os01g03380	BBTI6 - Bowman-Birk type bran trypsin inhibitor precursor, putative, expressed
Os01g03390	BBTI7 - Bowman-Birk type bran trypsin inhibitor precursor, expressed
Os01g03400	E3 ubiquitin-protein ligase SINA-like 2, putative
Os01g03410	ubiquitin, putative, expressed
Os01g03420	seven in absentia protein family protein, putative, expressed
Os01g03429	expressed protein
Os01g03440	transposon protein, putative, unclassified, expressed
Os01g03452	transposon protein, putative, unclassified, expressed
Os01g03464	expressed protein
Os01g03480	expressed protein
Os01g03490	heavy-metal-associated domain-containing protein, putative, expressed
Os01g03500	expressed protein
Os01g03510	WD domain, G-beta repeat domain containing protein, expressed
Os01g03520	ubiquitin conjugating enzyme protein, putative, expressed
Os01g03530	multicopper oxidase domain containing protein, expressed
Os01g03549	multi-copper oxidase type I family protein, putative, expressed
Os01g03570	transcription factor X1, putative, expressed
Os01g03580	transposon protein, putative, CACTA, En/Spm sub-class, expressed
Os01g03590	transposon protein, putative, CACTA, En/Spm sub-class, expressed
Os01g03600	retrotransposon protein, putative, Ty3-gypsy subclass, expressed
Os01g03610	retrotransposon protein, putative, unclassified, expressed
Os01g03620	multicopper oxidase domain containing protein, expressed
Os01g03630	multicopper oxidase domain containing protein, expressed
Os01g03640	multicopper oxidase domain containing protein, expressed
Os01g03650	sufB/sufD domain containing protein, putative, expressed
Os01g03660	MYB family transcription factor, putative, expressed
Os01g03670	dihydroflavonol-4-reductase, putative, expressed
Os01g03680	BBTI8 - Bowman-Birk type bran trypsin inhibitor precursor, expressed
Os01g03690	TKL
Os01g03710	mannose-6-phosphate isomerase, putative, expressed
Os01g03720	MYB family transcription factor, putative, expressed
Os01g03730	nuclease PA3, putative, expressed
Os01g03740	nuclease PA3, putative, expressed
Os01g03750	expressed protein
Os01g03760	expressed protein
Os01g03770	hypothetical protein
Os01g03780	retrotransposon protein, putative, unclassified, expressed
Os01g03790	retrotransposon protein, putative, unclassified
Os01g03800	transposon protein, putative, Mutator sub-class, expressed
Os01g03810	expressed protein
Os01g03820	C2 domain containing protein, putative, expressed
Os01g03830	retrotransposon protein, putative, unclassified, expressed
Os01g03840	ZOS1-02 - C2H2 zinc finger protein, expressed
Os01g03860	retrotransposon protein, putative, unclassified, expressed
Os01g03870	expressed protein
Os01g03880	retrotransposon protein, putative, Ty3-gypsy subclass
Os01g03890	DUF260 domain containing protein, putative, expressed
Os01g03900	expressed protein
Os01g03914	cation efflux family protein, putative, expressed
Os01g03930	expressed protein
Os01g03940	expressed protein
Os01g03950	glycosyl hydrolase, family 31, putative, expressed
Os01g03960	expressed protein
Os01g03970	expressed protein
Os01g03980	expressed protein
Os01g03989	expressed protein
Os01g04000	hypothetical protein
Os01g04005	expressed protein
Os01g04010	expressed protein
Os01g04020	AP2 domain containing protein, expressed
Os01g04030	signal peptidase complex subunit 3, putative, expressed
Os01g04040	BBTI11 - Bowman-Birk type bran trypsin inhibitor precursor, putative, expressed
Os01g04050	BBTI12 - Bowman-Birk type bran trypsin inhibitor precursor, expressed
Os01g04070	verticillium wilt disease resistance protein, putative, expressed
Os01g04080	expressed protein
Os01g04090	expressed protein
Os01g04100	expressed protein
Os01g04110	mediator of RNA polymerase II transcription subunit 22, putative, expressed
Os01g04120	ZOS1-03 - C2H2 zinc finger protein, expressed
Os01g04130	peptidyl-tRNA hydrolase, mitochondrial precursor protein, putative, expressed
Os01g04140	transposon protein, putative, CACTA, En/Spm sub-class, expressed
Os01g04150	transposon protein, putative, CACTA, En/Spm sub-class, expressed
Os01g04160	expressed protein
Os01g04170	expressed protein
Os01g04180	retrotransposon protein, putative, unclassified, expressed
Os01g04190	transporter family protein, putative, expressed
Os01g04200	metallo-beta-lactamase family protein, putative, expressed
Os01g04210	DNA binding protein, putative, expressed
Os01g04220	DNA binding protein, putative, expressed
Os01g04230	inactive receptor kinase At2g26730 precursor, putative, expressed
Os01g04250	expressed protein
Os01g04260	fatty acid hydroxylase, putative, expressed
Os01g04270	hypothetical protein
Os01g04280	calmodulin binding protein, putative, expressed
Os01g04290	glycosyl hydrolase family 10 protein, putative, expressed
Os01g04300	glycosyl hydrolase family 10 protein, putative, expressed
Os01g04310	transposon protein, putative, unclassified
Os01g04320	transposon protein, putative, unclassified, expressed
Os01g04324	expressed protein
Os01g04330	OsCML16 - Calmodulin-related calcium sensor protein, expressed
Os01g04340	hsp20/alpha crystallin family protein, putative, expressed
Os01g04350	hsp20/alpha crystallin family protein, putative, expressed
Os01g04360	hsp20/alpha crystallin family protein, putative, expressed
Os01g04370	hsp20/alpha crystallin family protein, putative, expressed
Os01g04380	hsp20/alpha crystallin family protein, putative, expressed
Os01g04390	expressed protein
Os01g04409	OsWAK1 - OsWAK receptor-like cytoplasmic kinase OsWAK-RLCK, expressed
Os01g04430	expressed protein
Os01g04440	expressed protein
Os01g04450	OsWAK2 - OsWAK receptor-like cytoplasmic kinase OsWAK-RLCK, expressed
Os01g04460	Ser/Thr protein kinase, putative, expressed
Os01g04470	expressed protein
Os01g04480	expressed protein
Os01g04490	Ser/Thr protein kinase, putative, expressed
Os01g04500	expressed protein
Os01g04510	expressed protein
Os01g04520	Ser/Thr protein kinase, putative, expressed
Os01g04530	expressed protein
Os01g04540	serine/threonine-protein kinase At1g18390 precursor, putative, expressed
Os01g04550	expressed protein
Os01g04560	expressed protein
Os01g04570	Ser/Thr protein kinase, putative, expressed
Os01g04580	Ser/Thr protein kinase, putative, expressed
Os01g04590	expressed protein
Os01g04600	expressed protein
Os01g04610	hypothetical protein
Os01g04620	transposon protein, putative, unclassified, expressed
Os01g04630	muconate cycloisomerase, putative, expressed
Os01g04640	reticulon domain containing protein, putative, expressed
Os01g04650	PB1 domain containing protein, expressed
Os01g04660	lipid phosphatase protein, putative, expressed
Os01g04670	expressed protein
Os01g04680	retrotransposon protein, putative, unclassified, expressed
Os01g04690	expressed protein
Os01g04699	expressed protein
Os01g04710	aspartic proteinase, putative, expressed
Os01g04720	leucine-rich repeat protein-related, putative, expressed
Os01g04730	ribosomal protein L24, putative, expressed
Os01g04740	hypothetical protein
Os01g04750	B3 DNA binding domain containing protein, expressed
Os01g04760	hypothetical protein
Os01g04770	retrotransposon protein, putative, unclassified
Os01g04780	retrotransposon protein, putative, unclassified, expressed
Os01g04790	retrotransposon protein, putative, unclassified
Os01g04800	B3 DNA binding domain containing protein, expressed
Os01g04814	vacuolar protein sorting-associating protein 4B, putative, expressed
Os01g04830	expressed protein
Os01g04840	vacuolar protein sorting-associating protein 4B, putative, expressed
Os01g04850	retrotransposon protein, putative, unclassified, expressed
Os01g04860	DUF647 domain containing protein, putative, expressed
Os01g04870	WD domain, G-beta repeat domain containing protein, expressed
Os01g04880	retrotransposon protein, putative, unclassified, expressed
Os01g04900	peptidase M50 family protein, putative, expressed
Os01g04910	TP53RK-binding protein, putative, expressed
Os01g04920	glycosyl transferase, group 1 domain containing protein, expressed
Os01g04930	MYB family transcription factor, putative, expressed
Os01g04950	peptide transporter PTR2, putative, expressed
Os01g04960	transposon protein, putative, unclassified, expressed
Os01g04970	hypothetical protein
Os01g04980	transposon protein, putative, unclassified
Os01g04990	mitochondrial carrier protein, putative, expressed
Os01g05000	expressed protein
Os01g05010	mitochondrial glycoprotein, putative, expressed
Os01g05020	expressed protein
Os01g05030	transposon protein, putative, unclassified, expressed
Os01g05040	expressed protein
Os01g05050	mitochondrial glycoprotein, putative, expressed
Os01g05060	mitochondrial glycoprotein, putative, expressed
Os01g05064	expressed protein
Os01g05070	expressed protein
Os01g05080	thylakoid lumenal protein, putative, expressed
Os01g05090	expressed protein
Os01g05100	expressed protein
Os01g05105	expressed protein
Os01g05120	ubiquitin fusion degradation protein, putative, expressed
Os01g05130	expressed protein
Os01g05140	expressed protein
Os01g05150	expressed protein
Os01g05160	expressed protein
Os01g05170	expressed protein
Os01g05180	expressed protein
Os01g05200	retrotransposon protein, putative, Ty1-copia subclass, expressed
Os01g05210	hypothetical protein
Os01g05220	expressed protein
Os01g05240	retrotransposon protein, putative, unclassified
Os01g05250	expressed protein
Os01g05260	expressed protein
Os01g05280	expressed protein
Os01g05289	expressed protein
Os01g05300	hypothetical protein
Os01g05310	expressed protein
Os01g05320	retrotransposon protein, putative, Ty1-copia subclass, expressed
Os01g05330	expressed protein
Os01g05340	expressed protein
Os01g05350	expressed protein
Os01g05360	expressed protein
Os01g05370	retrotransposon protein, putative, unclassified, expressed
Os01g05380	expressed protein
Os01g05390	hypothetical protein
Os01g05400	expressed protein
Os01g05410	expressed protein
Os01g05420	IWS1 C-terminus family protein, putative, expressed
Os01g05430	OsRhmbd1 - Putative Rhomboid homologue, expressed
Os01g05440	XH domain containing protein, expressed
Os01g05450	expressed protein
Os01g05460	expressed protein
Os01g05470	transcription factor X1, putative, expressed
Os01g05480	expressed protein
Os01g05490	triosephosphate isomerase, cytosolic, putative, expressed
Os01g05500	zinc finger protein, putative, expressed
Os01g05510	expressed protein
Os01g05520	expressed protein
Os01g05530	expressed protein
Os01g05540	expressed protein
Os01g05550	expressed protein
Os01g05560	expressed protein
Os01g05570	expressed protein
Os01g05580	Exo70 exocyst complex subunit family, putative, expressed
Os01g05585	metallothionein, putative, expressed
Os01g05590	retrotransposon protein, putative, unclassified, expressed
Os01g05600	NBS-LRR disease resistance protein, putative, expressed
Os01g05610	Core histone H2A/H2B/H3/H4 domain containing protein, putative, expressed
Os01g05620	NBS-LRR disease resistance protein, putative, expressed
Os01g05630	Core histone H2A/H2B/H3/H4 domain containing protein, putative, expressed
Os01g05640	receptor-like protein kinase 5 precursor, putative, expressed
Os01g05650	metallothionein, putative, expressed
Os01g05660	expressed protein
Os01g05670	3-oxo-5-alpha-steroid 4-dehydrogenase, putative, expressed
Os01g05680	geranylgeranyl transferase type-1 subunit beta, putative, expressed
Os01g05694	expressed protein
Os01g05710	expressed protein
Os01g05720	expressed protein
Os01g05730	retrotransposon protein, putative, unclassified, expressed
Os01g05744	expressed protein
Os01g05760	PAS2, putative, expressed
Os01g05770	expressed protein
Os01g05780	expressed protein
Os01g05790	SLT1 protein, putative, expressed
Os01g05800	inner membrane protein, putative, expressed
Os01g05810	gamma-glutamyltranspeptidase 1 precursor, putative, expressed
Os01g05820	gamma-glutamyltranspeptidase 1 precursor, putative, expressed
Os01g05830	expressed protein
Os01g05840	oxidoreductase, short chain dehydrogenase/reductase family domain containing family, expressed
Os01g05850	expressed protein
Os01g05860	PPR repeat domain containing protein, putative, expressed
Os01g05870	receptor kinase, putative, expressed
Os01g05880	OsFBX1 - F-box domain containing protein, expressed
Os01g05890	OsFBX2 - F-box domain containing protein, expressed
Os01g05900	Core histone H2A/H2B/H3/H4 domain containing protein, putative, expressed
Os01g05940	receptor kinase, putative, expressed
Os01g05960	receptor kinase, putative, expressed
Os01g05970	OsFBO1 - F-box and other domain containing protein, expressed
Os01g05980	receptor kinase, putative, expressed
Os01g06000	PPR repeat containing protein, expressed
Os01g06010	Core histone H2A/H2B/H3/H4 domain containing protein, putative, expressed
Os01g06020	aspartyl-tRNA synthetase, putative, expressed
Os01g06030	expressed protein
Os01g06040	expressed protein
Os01g06050	expressed protein
Os01g06060	gibberellin receptor GID1L2, putative, expressed
Os01g06070	expressed protein
Os01g06080	expressed protein
Os01g06090	expressed protein
Os01g06100	transposon protein, putative, unclassified, expressed
Os01g06110	transposon protein, putative, unclassified, expressed
Os01g06120	expressed protein
Os01g06130	expressed protein
Os01g06140	expressed protein
Os01g06150	expressed protein
Os01g06160	retrotransposon protein, putative, Ty3-gypsy subclass, expressed
Os01g06170	retrotransposon protein, putative, unclassified, expressed
Os01g06180	retrotransposon protein, putative, unclassified, expressed
Os01g06200	retrotransposon protein, putative, unclassified, expressed
Os01g06210	gibberellin receptor GID1L2, putative, expressed
Os01g06220	gibberellin receptor GID1L2, putative, expressed
Os01g06230	OsSAUR1 - Auxin-responsive SAUR gene family member, expressed
Os01g06240	protein kinase, putative, expressed
Os01g06250	dirigent, putative, expressed
Os01g06260	expressed protein
Os01g06270	expressed protein
Os01g06280	TKL
Os01g06290	splicing factor, arginine/serine-rich, putative, expressed
Os01g06300	transposon protein, putative, unclassified, expressed
Os01g06310	glycine-rich cell wall structural protein precursor, putative, expressed
Os01g06320	MYB family transcription factor, putative, expressed
Os01g06330	retrotransposon protein, putative, unclassified, expressed
Os01g06340	expressed protein
Os01g06350	expressed protein
Os01g06360	transposon protein, putative, unclassified, expressed
Os01g06370	expressed protein
Os01g06380	expressed protein
Os01g06390	expressed protein
Os01g06400	expressed protein
Os01g06410	expressed protein
Os01g06420	expressed protein
Os01g06430	expressed protein
Os01g06440	expressed protein
Os01g06450	glycosyltransferase family 43 protein, putative, expressed
Os01g06454	heat shock protein DnaJ, putative, expressed
Os01g06460	uncharacterized Cys-rich domain containing protein, putative, expressed
Os01g06470	expressed protein
Os01g06490	OsSCP1 - Putative Serine Carboxypeptidase homologue, expressed
Os01g06500	PHLOEM 2-LIKE A5, putative, expressed
Os01g06510	arginyl-tRNA synthetase, putative, expressed
Os01g06520	verticillium wilt disease resistance protein, putative, expressed
Os01g06530	retrotransposon protein, putative, unclassified, expressed
Os01g06540	PHD finger protein, putative, expressed
Os01g06550	NF-X1-type zinc finger protein, putative, expressed
Os01g06560	transcription factor HBP-1b, putative, expressed
Os01g06570	expressed protein
Os01g06580	fasciclin domain containing protein, expressed
Os01g06590	zinc finger, C3HC4 type domain containing protein, expressed
Os01g06600	glutaryl-CoA dehydrogenase, mitochondrial precursor, putative, expressed
Os01g06610	retrotransposon protein, putative, Ty3-gypsy subclass, expressed
Os01g06620	expressed protein
Os01g06630	small hydrophilic plant seed protein, putative, expressed
Os01g06640	basic helix-loop-helix, putative, expressed
Os01g06650	retrotransposon protein, putative, unclassified, expressed
Os01g06660	thiamine pyrophosphate enzyme, C-terminal TPP binding domain containing protein, expressed
Os01g06670	hcr2-5D, putative, expressed
Os01g06680	retrotransposon protein, putative, unclassified, expressed
Os01g06690	retrotransposon protein, putative, unclassified, expressed
Os01g06700	retrotransposon protein, putative, unclassified, expressed
Os01g06710	retrotransposon protein, putative, unclassified, expressed
Os01g06720	disease resistance protein SlVe2 precursor, putative, expressed
Os01g06730	verticillium wilt disease resistance protein, putative, expressed
Os01g06740	ribosome inactivating protein, putative, expressed
Os01g06750	verticillium wilt disease resistance protein precursor, putative, expressed
Os01g06760	verticillium wilt disease resistance protein Ve2, putative, expressed
Os01g06770	retrotransposon protein, putative, Ty3-gypsy subclass, expressed
Os01g06780	retrotransposon protein, putative, Ty3-gypsy subclass
Os01g06790	disease resistance protein, putative, expressed
Os01g06800	expressed protein
Os01g06810	retrotransposon protein, putative, Ty1-copia subclass, expressed
Os01g06820	hcr2-0B, putative, expressed
Os01g06836	disease resistance protein SlVe2 precursor, putative, expressed
Os01g06852	transposon protein, putative, unclassified, expressed
Os01g06870	resistance protein SlVe1 precursor, putative, expressed
Os01g06876	Cf-2, putative, expressed
Os01g06882	expressed protein
Os01g06890	leucine-rich repeat family protein, putative, expressed
Os01g06900	verticillium wilt disease resistance protein Ve2, putative, expressed
Os01g06910	expressed protein
Os01g06920	resistance protein SlVe1 precursor, putative, expressed
Os01g06940	POEI33 - Pollen Ole e I allergen and extensin family protein precursor, expressed
Os01g06950	expressed protein
Os01g06960	POEI34 - Pollen Ole e I allergen and extensin family protein precursor, putative, expressed
Os01g06970	hypothetical protein
Os01g06980	POEI35 - Pollen Ole e I allergen and extensin family protein precursor, putative, expressed
Os01g06990	POEI36 - Pollen Ole e I allergen and extensin family protein precursor, putative, expressed
Os01g07000	POEI37 - Pollen Ole e I allergen and extensin family protein precursor, putative, expressed
Os01g07010	POEI38 - Pollen Ole e I allergen and extensin family protein precursor, putative, expressed
Os01g07020	POEI39 - Pollen Ole e I allergen and extensin family protein precursor, putative, expressed
Os01g07030	POEI40 - Pollen Ole e I allergen and extensin family protein precursor, expressed
Os01g07040	POEI41 - Pollen Ole e I allergen and extensin family protein precursor, expressed
Os01g07050	POEI42 - Pollen Ole e I allergen and extensin family protein precursor, expressed
Os01g07060	POEI43 - Pollen Ole e I allergen and extensin family protein precursor, putative, expressed
Os01g07070	transposon protein, putative, CACTA, En/Spm sub-class, expressed
Os01g07080	DEAD-box ATP-dependent RNA helicase, putative, expressed
Os01g07090	5-azacytidine resistance protein azr1, putative, expressed
Os01g07100	expressed protein
Os01g07110	BRCA2 repeat family protein, expressed
Os01g07120	AP2 domain containing protein, expressed
Os01g07130	expressed protein
Os01g07140	kelch repeat-containing protein, putative, expressed
Os01g07150	expressed protein
Os01g07160	OsFBX3 - F-box domain containing protein, expressed
Os01g07170	HORMA domain containing protein, putative, expressed
Os01g07180	expressed protein
Os01g07190	expressed protein
Os01g07200	staphylococcal nuclease homologue, putative, expressed
Os01g07212	staphylococcal nuclease homologue, putative, expressed
Os01g07240	expressed protein
Os01g07250	saposin-like type B, region 1 family protein, putative, expressed
Os01g07260	expressed protein
Os01g07270	transposon protein, putative, unclassified, expressed
Os01g07280	disease resistance protein, putative, expressed
Os01g07300	uncharacterized 50.6 kDa protein in the 5region of gyrA and gyrB, putative, expressed
Os01g07310	transporter-related, putative, expressed
Os01g07320	expressed protein
Os01g07330	expressed protein
Os01g07340	pentatricopeptide, putative, expressed
Os01g07350	transposon protein, putative, unclassified, expressed
Os01g07360	KIP1, putative, expressed
Os01g07364	expressed protein
Os01g07370	KIP1, putative, expressed
Os01g07376	thioredoxin, putative, expressed
Os01g07382	expressed protein
Os01g07390	zinc finger, C3HC4 type family protein, expressed
Os01g07400	WD40-like domain containing protein, putative, expressed
Os01g07410	growth regulator related protein, putative, expressed
Os01g07420	hydrolase, alpha/beta fold family protein, putative, expressed
Os01g07430	myb-like DNA-binding domain containing protein, putative, expressed
Os01g07450	MYB family transcription factor, putative, expressed
Os01g07460	conserved hypothetical protein
Os01g07470	hypothetical protein
Os01g07480	DUF260 domain containing protein, putative, expressed
Os01g07490	RST1, putative, expressed
Os01g07500	alliin lyase precursor, putative, expressed
Os01g07510	conserved hypothetical protein
Os01g07520	proline-rich family protein, putative, expressed
Os01g07530	uncharacterized glycosyltransferase, putative, expressed
Os01g07540	G-patch domain containing protein, expressed
Os01g07550	hypothetical protein
Os01g07560	receptor-like protein kinase 2 precursor, putative, expressed
Os01g07570	carboxyl-terminal proteinase, putative, expressed
Os01g07590	universal stress protein domain containing protein, putative, expressed
Os01g07600	expressed protein
Os01g07610	PPR repeat domain containing protein, putative, expressed
Os01g07620	expressed protein
Os01g07630	BRASSINOSTEROID INSENSITIVE 1-associated receptor kinase 1 precursor, putative, expressed
Os01g07640	ankyrin, putative, expressed
Os01g07650	expressed protein
Os01g07660	expressed protein
Os01g07670	expressed protein
Os01g07680	expressed protein
Os01g07700	expressed protein
Os01g07710	expressed protein
Os01g07720	dolichyl-P-Man Man-PP-dolichyl mannosyltransferase, putative, expressed
Os01g07730	phosphate/phosphoenolpyruvate translocator-related protein, putative, expressed
Os01g07740	DEAD-box ATP-dependent RNA helicase 14, putative, expressed
Os01g07750	expressed protein
Os01g07760	phospholipase D, putative, expressed
Os01g07770	peroxidase precursor, putative, expressed
Os01g07780	embryo-specific 3, putative, expressed
Os01g07790	polygalacturonase, putative, expressed
Os01g07800	thiol-disulphide oxidoreductase DCC, putative, expressed
Os01g07810	protein of unknown function domain containing protein, expressed
Os01g07820	transposon protein, putative, CACTA, En/Spm sub-class, expressed
Os01g07830	transposon protein, putative, CACTA, En/Spm sub-class, expressed
Os01g07840	transposon protein, putative, CACTA, En/Spm sub-class, expressed
Os01g07850	glyoxalase family protein, putative, expressed
Os01g07860	retrotransposon protein, putative, unclassified, expressed
Os01g07870	ABC transporter family protein, putative, expressed
Os01g07880	transcription factor HY5, putative, expressed
Os01g07890	expressed protein
Os01g07900	expressed protein
Os01g07910	NADH-cytochrome b5 reductase, putative, expressed
Os01g07920	prolyl 4-hydroxylase, putative, expressed
Os01g07930	zinc finger C-x8-C-x5-C-x3-H type family protein, expressed
Os01g07940	AGC
Os01g07950	OsGrx
Os01g07960	acyl-protein thioesterase, putative, expressed
Os01g07970	expressed protein
Os01g07980	ankyrin, putative, expressed
Os01g07990	retrotransposon protein, putative, unclassified, expressed
Os01g08000	fibronectin type 3 and ankyrin repeat domains 1 protein, putative, expressed
Os01g08010	expressed protein
Os01g08020	boron transporter protein, putative, expressed
Os01g08050	hypothetical protein
Os01g08060	transposon protein, putative, CACTA, En/Spm sub-class, expressed
Os01g08070	transposon protein, putative, CACTA, En/Spm sub-class, expressed
Os01g08090	flavonol-3-O-glycoside-7-O-glucosyltransferase 1, putative, expressed
Os01g08100	flavonol-3-O-glycoside-7-O-glucosyltransferase 1, putative, expressed
Os01g08110	flavonol-3-O-glycoside-7-O-glucosyltransferase 1, putative, expressed
Os01g08120	pentatricopeptide, putative, expressed
Os01g08130	phototropic-responsive NPH3 family protein, putative, expressed
Os01g08140	phototropic-responsive NPH3 family protein, putative, expressed
Os01g08150	expressed protein
Os01g08160	MYB family transcription factor, putative, expressed
Os01g08170	expressed protein
Os01g08180	BRASSINAZOLE-RESISTANT 2, putative, expressed
Os01g08190	transcriptional corepressor LEUNIG, putative, expressed
Os01g08200	ubiquitin carboxyl-terminal hydrolase 14, putative, expressed
Os01g08220	gibberellin 3-beta-dioxygenase 2-2, putative, expressed
Os01g08240	hypothetical protein
Os01g08250	retrotransposon protein, putative, unclassified, expressed
Os01g08260	pleiotropic drug resistance protein 4, putative, expressed
Os01g08270	aminotransferase, classes I and II, domain containing protein, expressed
Os01g08280	expressed protein
Os01g08290	transmembrane protein, putative, expressed
Os01g08300	expressed protein
Os01g08310	serine/threonine protein phosphatase 2A 59 kDa regulatory subunit Bgamma isoform, putative, expressed
Os01g08320	OsIAA1 - Auxin-responsive Aux/IAA gene family member, expressed
Os01g08330	aspartic proteinase nepenthesin-1 precursor, putative, expressed
Os01g08340	zinc finger family protein, putative, expressed
Os01g08350	ATP synthase subunit alpha, mitochondrial, putative, expressed
Os01g08360	hypothetical protein
Os01g08370	symbiosis-related disease resistance protein, putative, expressed
Os01g08380	transferase family protein, putative, expressed
Os01g08390	hypothetical protein
Os01g08400	syntaxin, putative, expressed
Os01g08410	early fruit mRNA, putative, expressed
Os01g08420	EMB2410, putative, expressed
Os01g08430	expressed protein
Os01g08440	UDP-glucoronosyl and UDP-glucosyl transferase domain containing protein, expressed
Os01g08450	ras-related protein, putative, expressed
Os01g08460	TMS membrane protein/tumour differentially expressed protein, putative, expressed
Os01g08464	expressed protein
Os01g08470	retrotransposon protein, putative, unclassified, expressed
Os01g08480	retrotransposon protein, putative, Ty1-copia subclass, expressed
Os01g08490	conserved hypothetical protein
Os01g08500	transposon protein, putative, Pong sub-class, expressed
Os01g08510	MAR-binding filament-like protein 1, putative, expressed
Os01g08520	DUF581 domain containing protein, expressed
Os01g08530	retrotransposon protein, putative, unclassified, expressed
Os01g08540	DNA mismatch repair protein MSH6-2, putative, expressed
Os01g08550	aminoacyl-tRNA synthetase, putative, expressed
Os01g08560	DnaK family protein, putative, expressed
Os01g08570	2-oxoglutarate and iron-dependent oxygenase domain-containing protein2, putative, expressed
Os01g08580	frigida, putative, expressed
Os01g08590	expressed protein
Os01g08600	expressed protein
Os01g08610	hAT dimerisation domain-containing protein, putative, expressed
Os01g08620	expressed protein
Os01g08630	expressed protein
Os01g08640	transposon protein, putative, unclassified
Os01g08650	expressed protein
Os01g08660	aquaporin protein, putative, expressed
Os01g08670	expressed protein
Os01g08680	myb/SANT domain protein, putative, expressed
Os01g08690	holocarboxylase synthetase, putative, expressed
Os01g08700	GIGANTEA, putative, expressed
Os01g08710	WRKY102, expressed
Os01g08720	transposon protein, putative, CACTA, En/Spm sub-class, expressed
Os01g08730	transposon protein, putative, CACTA, En/Spm sub-class, expressed
Os01g08740	expressed protein
Os01g08750	expressed protein
Os01g08760	choline/ethanolamine kinase, putative, expressed
Os01g08770	WD domain, G-beta repeat domain containing protein, expressed
Os01g08780	endonuclease/exonuclease/phosphatase family domain containing protein, expressed
Os01g08790	histone-like transcription factor and archaeal histone, putative, expressed
Os01g08800	cytochrome P450, putative, expressed
Os01g08810	cytochrome P450, putative, expressed
Os01g08814	expressed protein
Os01g08820	PHD-finger domain containing protein, putative, expressed
Os01g08830	OsFBDUF1 - F-box and DUF domain containing protein, expressed
Os01g08840	expressed protein
Os01g08850	expressed protein
Os01g08860	hsp20/alpha crystallin family protein, putative, expressed
Os01g08870	expressed protein
Os01g08880	expressed protein
Os01g08890	expressed protein
Os01g08930	DEAD-box ATP-dependent RNA helicase, putative, expressed
Os01g08940	expressed protein
Os01g08950	expressed protein
Os01g08960	phosducin-like protein 3, putative, expressed
Os01g08970	SSRP1-like FACT complex subunit, putative, expressed
Os01g08980	expressed protein
Os01g08990	expressed protein
Os01g09000	glutaminyl-tRNA synthetase, putative, expressed
Os01g09010	transferase family protein, putative, expressed
Os01g09020	WD domain, G-beta repeat domain containing protein, expressed
Os01g09030	2-aminoethanethiol dioxygenase, putative, expressed
Os01g09050	retrotransposon protein, putative, Ty1-copia subclass, expressed
Os01g09060	retrotransposon protein, putative, Ty1-copia subclass
Os01g09080	WRKY107, expressed
Os01g09090	expressed protein
Os01g09100	WRKY10, expressed
Os01g09110	retrotransposon protein, putative, unclassified
Os01g09120	Twin LOV 1, putative, expressed
Os01g09130	expressed protein
Os01g09140	expressed protein
Os01g09150	expressed protein
Os01g09160	transposon protein, putative, unclassified, expressed
Os01g09170	transposon protein, putative, unclassified, expressed
Os01g09180	transposon protein, putative, unclassified
Os01g09190	expressed protein
Os01g09200	AGC
Os01g09206	retrotransposon protein, putative, Ty1-copia subclass
Os01g09212	retrotransposon protein, putative, Ty1-copia subclass, expressed
Os01g09220	transposon protein, putative, CACTA, En/Spm sub-class, expressed
Os01g09230	expressed protein
Os01g09240	retrotransposon protein, putative, LINE subclass
Os01g09246	glycine-rich protein, putative, expressed
Os01g09252	WD domain, G-beta repeat domain containing protein, expressed
Os01g09260	cytokinin dehydrogenase precursor, putative, expressed
Os01g09270	expressed protein
Os01g09280	myb-related transcription activator, putative, expressed
Os01g09290	transposon protein, putative, unclassified, expressed
Os01g09300	oxidoreductase, putative, expressed
Os01g09305	EMB1895, putative, expressed
Os01g09310	EMB1895, putative, expressed
Os01g09320	NADP-dependent malic enzyme, chloroplast precursor, putative, expressed
Os01g09330	expressed protein
Os01g09340	expressed protein
Os01g09350	hypothetical protein
Os01g09360	expressed protein
Os01g09370	ankyrin repeat domain-containing protein 28, putative, expressed
Os01g09384	ankyrin repeat domain containing protein, putative, expressed
Os01g09400	retrotransposon protein, putative, Ty3-gypsy subclass, expressed
Os01g09410	expressed protein
Os01g09420	expressed protein
Os01g09430	expressed protein
Os01g09440	expressed protein
Os01g09450	OsIAA2 - Auxin-responsive Aux/IAA gene family member, expressed
Os01g09460	hexokinase, putative, expressed
Os01g09470	IQ calmodulin-binding motif family protein, expressed
Os01g09480	hypothetical protein
Os01g09490	transposon protein, putative, unclassified, expressed
Os01g09500	expressed protein
Os01g09510	60S acidic ribosomal protein, putative, expressed
Os01g09520	transposon protein, putative, unclassified, expressed
Os01g09530	transposon protein, putative, unclassified, expressed
Os01g09540	HAD superfamily phosphatase, putative, expressed
Os01g09550	no apical meristem protein, putative, expressed
Os01g09560	mitochondrial-processing peptidase subunit alpha, mitochondrial precursor, putative, expressed
Os01g09570	6-phosphofructokinase, putative, expressed
Os01g09580	CAMK
Os01g09590	myb-like DNA-binding domain containing protein, putative, expressed
Os01g09600	retrotransposon protein, putative, Ty3-gypsy subclass, expressed
Os01g09610	retrotransposon protein, putative, Ty3-gypsy subclass, expressed
Os01g09620	zinc finger/CCCH transcription factor, putative, expressed
Os01g09640	Myb transcription factor, putative, expressed
Os01g09650	expressed protein
Os01g09660	expressed protein
Os01g09665	expressed protein
Os01g09670	pollen-specific protein SF21, putative, expressed
Os01g09680	expressed protein
Os01g09690	hypothetical protein
Os01g09700	aminotransferase, classes I and II, domain containing protein, expressed
Os01g09710	expressed protein
Os01g09720	dof zinc finger domain containing protein, putative, expressed
Os01g09730	expressed protein
Os01g09740	F-box/LRR-repeat protein, putative, expressed
Os01g09750	RNA methyltransferase protein, putative, expressed
Os01g09760	DIRP family protein, putative, expressed
Os01g09770	expressed protein
Os01g09790	IQ calmodulin-binding motif domain containing protein, expressed
Os01g09800	BTBA1 - Bric-a-Brac,Tramtrack, Broad Complex BTB domain with Ankyrin repeat region, expressed
Os01g09810	uncharacterized UPF0114 domain containing protein, expressed
Os01g09830	OsGrx
Os01g09850	ZOS1-04 - C2H2 zinc finger protein, expressed
Os01g09860	retrotransposon protein, putative, unclassified, expressed
Os01g09870	expressed protein
Os01g09880	harpin-induced protein 1 domain containing protein, expressed
Os01g09890	translation initiation factor SUI1, putative, expressed
Os01g09900	helix-loop-helix DNA-binding domain containing protein, expressed
Os01g09930	helix-loop-helix DNA-binding domain containing protein, expressed
Os01g09940	expressed protein
Os01g09950	expressed protein
Os01g09960	transposon protein, putative, unclassified, expressed
Os01g09970	expressed protein
Os01g09980	expressed protein
Os01g09990	helix-loop-helix DNA-binding domain containing protein, expressed
Os01g10000	expressed protein
Os01g10010	prenylated rab acceptor, putative, expressed
Os01g10020	ectonucleotide pyrophosphatase/phosphodiesterase family member 1, putative, expressed
Os01g10030	expressed protein
Os01g10040	cytochrome P450, putative, expressed
Os01g10050	DEAD-box ATP-dependent RNA helicase, putative, expressed
Os01g10060	expressed protein
Os01g10070	expressed protein
Os01g10080	expressed protein
Os01g10090	pentatricopeptide, putative, expressed
Os01g10100	expressed protein
Os01g10110	cytokinin dehydrogenase precursor, putative, expressed
Os01g10120	retrotransposon protein, putative, Ty3-gypsy subclass
Os01g10130	RNA-dependent RNA polymerase, putative, expressed
Os01g10140	RNA-dependent RNA polymerase, putative, expressed
Os01g10150	CK1
Os01g10160	latency associated nuclear antigen, putative, expressed
Os01g10170	expressed protein
Os01g10180	avr9/Cf-9 rapidly elicited protein 146, putative, expressed
Os01g10195	expressed protein
Os01g10200	hypothetical protein
Os01g10210	lachrymatory factor synthase, putative, expressed
Os01g10230	lachrymatory factor synthase, putative, expressed
Os01g10240	urate anion exchanger, putative, expressed
Os01g10250	hydrolase, alpha/beta fold family domain containing protein, expressed
Os01g10260	expressed protein
Os01g10270	expressed protein
Os01g10280	phosphoribosylaminoimidazole carboxylase, chloroplast precursor, putative, expressed
Os01g10290	autophagy-related protein 3, putative, expressed
Os01g10300	expressed protein
Os01g10310	expressed protein
Os01g10320	class III HD-Zip protein 8, putative, expressed
Os01g10340	expressed protein
Os01g10350	MPPN domain containing protein, expressed
Os01g10370	AP2 domain containing protein, expressed
Os01g10380	transposon protein, putative, CACTA, En/Spm sub-class, expressed
Os01g10390	transposon protein, putative, CACTA, En/Spm sub-class, expressed
Os01g10400	expressed protein
Os01g10410	transposon protein, putative, unclassified
Os01g10420	expressed protein
Os01g10430	protein kinase family protein, putative, expressed
Os01g10440	xylosyltransferase, putative, expressed
Os01g10450	protein kinase domain containing protein, expressed
Os01g10460	expressed protein
Os01g10470	RALFL17 - Rapid ALkalinization Factor RALF family protein precursor, expressed
Os01g10480	plastocyanin-like domain containing protein, putative, expressed
Os01g10490	keratin, type I cytoskeletal 9, putative, expressed
Os01g10504	OsMADS3 - MADS-box family gene with MIKCc type-box, expressed
Os01g10520	expressed protein
Os01g10530	expressed protein
Os01g10550	DEFL35 - Defensin and Defensin-like DEFL family, expressed
Os01g10560	transposon protein, putative, unclassified
Os01g10580	B-box zinc finger family protein, putative, expressed
Os01g10590	osFTL8 FT-Like8 homologous to Flowering Locus T gene; contains Pfam profile PF01161: Phosphatidylethanolamine-binding protein, expressed
Os01g10600	aquaporin protein, putative, expressed
Os01g10610	BES1/BZR1 homolog protein, putative, expressed
Os01g10630	expressed protein
Os01g10640	expressed protein
Os01g10650	hypothetical protein
Os01g10660	expressed protein
Os01g10670	expressed protein
Os01g10680	GIL1, putative, expressed
Os01g10690	POLD3 - Putative DNA polymerase delta complex subunit, expressed
Os01g10700	D-mannose binding lectin family protein, expressed
Os01g10710	receptor-like protein kinase, putative, expressed
Os01g10720	retrotransposon protein, putative, unclassified, expressed
Os01g10740	expressed protein
Os01g10750	expressed protein
Os01g10760	expressed protein
Os01g10770	expressed protein
Os01g10780	expressed protein
Os01g10790	WD domain, G-beta repeat domain containing protein, expressed
Os01g10800	pentatricopeptide, putative, expressed
Os01g10810	rho termination factor, N-terminal domain containing protein, expressed
Os01g10820	ribosomal protein L5, putative, expressed
Os01g10830	carnitine racemase like protein, putative, expressed
Os01g10840	CGMC
Os01g10850	peroxidase precursor, putative, expressed
Os01g10860	expressed protein
Os01g10870	CAMK
Os01g10880	expressed protein
Os01g10890	CAMK
Os01g10900	MRH1, putative, expressed
Os01g10910	transposon protein, putative, unclassified, expressed
Os01g10920	peptide-N4-asparagine amidase A, putative, expressed
Os01g10930	peptide-N4-asparagine amidase A, putative, expressed
Os01g10940	S-adenosylmethionine synthetase 2, putative, expressed
Os01g10950	peptide-N4-asparagine amidase A, putative, expressed
Os01g10960	peptide-N4-asparagine amidase A, putative, expressed
Os01g10970	auxin-induced protein 5NG4, putative, expressed
Os01g10980	auxin-induced protein 5NG4, putative, expressed
Os01g10990	integral membrane protein DUF6 containing protein, expressed
Os01g11000	transposon protein, putative, unclassified, expressed
Os01g11010	peptide-N4-asparagine amidase A, putative, expressed
Os01g11020	expressed protein
Os01g11040	SCAR-like protein 2, putative, expressed
Os01g11054	phosphoenolpyruvate carboxylase, putative, expressed
Os01g11070	Alg9-like mannosyltransferase protein, putative, expressed
Os01g11080	transposable element protein, putative, containing Pfam profile: PF03732, Retrotrans
Os01g11110	14-3-3 protein, putative, expressed
Os01g11120	CID11, putative, expressed
Os01g11130	RNA recognition motif containing protein, putative, expressed
Os01g11140	retrotransposon protein, putative, unclassified, expressed
Os01g11150	gibberellin 2-beta-dioxygenase, putative, expressed
Os01g11160	amino acid permease family protein, putative, expressed
Os01g11170	expressed protein
Os01g11190	expressed protein
Os01g11200	transforming protein myb, putative, expressed
Os01g11210	expressed protein
Os01g11220	hydrolase, acting on carbon-nitrogen, putative, expressed
Os01g11230	SOUL heme-binding protein, putative, expressed
Os01g11240	DUF538 domain containing protein, putative, expressed
Os01g11250	potassium channel KAT1, putative, expressed
Os01g11260	phospho-N-acetylmuramoyl-pentapeptide-transferase, putative, expressed
Os01g11270	cytochrome P450, putative, expressed
Os01g11280	cytochrome P450, putative, expressed
Os01g11300	cytochrome P450, putative, expressed
Os01g11310	transposon protein, putative, Pong sub-class, expressed
Os01g11320	transposon protein, putative, Pong sub-class
Os01g11330	retrotransposon protein, putative, unclassified, expressed
Os01g11340	cytochrome P450, putative, expressed
Os01g11350	bZIP transcription factor domain containing protein, expressed
Os01g11360	expressed protein
Os01g11370	ATP-dependent RNA helicase, putative, expressed
Os01g11390	expressed protein
Os01g11400	hypothetical protein
Os01g11414	sodium/calcium exchanger protein, putative, expressed
Os01g11430	expressed protein
Os01g11450	retrotransposon protein, putative, Ty1-copia subclass, expressed
Os01g11460	zinc finger, C3HC4 type domain containing protein, expressed
Os01g11470	expressed protein
Os01g11480	zinc finger, C3HC4 type domain containing protein, expressed
Os01g11490	zinc finger, C3HC4 type domain containing protein, expressed
Os01g11500	zinc finger, C3HC4 type domain containing protein, expressed
Os01g11510	OsMADS91 - MADS-box family gene with M-beta type-box, expressed
Os01g11520	RING-H2 finger protein, putative, expressed
Os01g11550	TCP family transcription factor, putative, expressed
Os01g11570	GDSL-like lipase/acylhydrolase, putative, expressed
Os01g11580	bromodomain containing protein, expressed
Os01g11590	uncharacterized protein HI0077, putative, expressed
Os01g11600	expressed protein
Os01g11620	GDSL-like lipase/acylhydrolase, putative, expressed
Os01g11640	expressed protein
Os01g11650	GDSL-like lipase/acylhydrolase, putative, expressed
Os01g11660	GDSL-like lipase/acylhydrolase, putative, expressed
Os01g11670	OsSCP2 - Putative Serine Carboxypeptidase homologue, expressed
Os01g11680	transposon protein, putative, unclassified, expressed
Os01g11690	expressed protein
Os01g11700	GDSL-like lipase/acylhydrolase, putative, expressed
Os01g11704	hypothetical protein
Os01g11710	GDSL-like lipase/acylhydrolase, putative, expressed
Os01g11720	transposable element protein, putative, containing Pfam profile: PF03004, Transposase
Os01g11730	GDSL-like lipase/acylhydrolase, putative, expressed
Os01g11740	GDSL-like lipase/acylhydrolase, putative, expressed
Os01g11750	GDSL-like lipase/acylhydrolase, putative, expressed
Os01g11760	GDSL-like lipase/acylhydrolase, putative, expressed
Os01g11770	expressed protein
Os01g11780	expressed protein
Os01g11790	GDSL-like lipase/acylhydrolase, putative, expressed
Os01g11800	retrotransposon protein, putative, unclassified, expressed
Os01g11810	powdery mildew resistant protein 5, putative, expressed
Os01g11820	expressed protein
Os01g11830	oryzain alpha chain precursor, putative, expressed
Os01g11840	xylem cysteine proteinase 2 precursor, putative, expressed
Os01g11850	expressed protein
Os01g11860	DJ-1 family protein, putative, expressed
Os01g11870	expressed protein
Os01g11880	DJ-1 family protein, putative, expressed
Os01g11900	hhH-GPD superfamily base excision DNA repair protein, expressed
Os01g11910	basic helix-loop-helix, putative, expressed
Os01g11920	retrotransposon protein, putative, unclassified, expressed
Os01g11940	osFTL1 FT-Like1 homologous to Flowering Locus T gene; contains Pfam profile PF01161: Phosphatidylethanolamine-binding protein, expressed
Os01g11946	ABC transporter, ATP-binding protein, putative, expressed
Os01g11952	histone-lysine N-methyltransferase ATX5, putative, expressed
Os01g11960	histone-lysine N-methyltransferase ATX5, putative, expressed
Os01g11970	expressed protein
Os01g11980	SFT2, putative, expressed
Os01g11990	expressed protein
Os01g12000	expressed protein
Os01g12010	hypothetical protein
Os01g12020	LTPL18 - Protease inhibitor/seed storage/LTP family protein precursor, expressed
Os01g12030	endoglucanase precursor, putative, expressed
Os01g12040	transposon protein, putative, unclassified, expressed
Os01g12060	expressed protein
Os01g12070	endoglucanase precursor, putative, expressed
Os01g12080	plant-specific domain TIGR01589 family protein, putative, expressed
Os01g12090	ribosomal protein S6 family protein, putative, expressed
Os01g12100	expressed protein
Os01g12110	expressed protein
Os01g12120	expressed protein
Os01g12130	nodulin MtN3 family protein, putative, expressed
Os01g12140	expressed protein
Os01g12150	expressed protein
Os01g12160	OsGH3.3 - Probable indole-3-acetic acid-amido synthetase, expressed
Os01g12170	retrotransposon protein, putative, unclassified, expressed
Os01g12180	expressed protein
Os01g12190	expressed protein
Os01g12200	expressed protein
Os01g12210	aluminum-activated malate transporter, putative, expressed
Os01g12220	uncharacterized protein family UPF0016 domain containing protein, expressed
Os01g12230	peptidase C45, acyl-coenzyme A/6-aminopenicillanic acid acyl-transferase, putative, expressed
Os01g12240	hypothetical protein
Os01g12250	expressed protein
Os01g12260	vacuolar ATP synthase subunit E, putative, expressed
Os01g12270	expressed protein
Os01g12280	hAT dimerisation domain-containing protein, putative, expressed
Os01g12290	S-locus lectin protein kinase family protein, putative, expressed
Os01g12304	esterase, putative, expressed
Os01g12310	histone deacetylase 19, putative, expressed
Os01g12320	GDSL-like lipase/acylhydrolase, putative, expressed
Os01g12330	expressed protein
Os01g12340	retrotransposon protein, putative, unclassified, expressed
Os01g12350	retrotransposon protein, putative, unclassified, expressed
Os01g12360	retrotransposon protein, putative, unclassified, expressed
Os01g12374	expressed protein
Os01g12381	GDSL-like lipase/acylhydrolase, putative, expressed
Os01g12390	inactive receptor kinase At2g26730 precursor, putative, expressed
Os01g12400	S-locus lectin protein kinase family protein, putative, expressed
Os01g12410	receptor-like protein kinase, putative, expressed
Os01g12420	receptor-like protein kinase, putative, expressed
Os01g12430	receptor-like protein kinase, putative, expressed
Os01g12440	AP2 domain containing protein, expressed
Os01g12460	expressed protein
Os01g12464	CHCH domain containing protein, expressed
Os01g12470	mitochondrial carrier protein, putative, expressed
Os01g12480	expressed protein
Os01g12490	flavin monooxygenase, putative, expressed
Os01g12500	expressed protein
Os01g12510	expressed protein
Os01g12520	mitochondrial carrier protein, putative, expressed
Os01g12530	smr domain containing protein, expressed
Os01g12540	GTPase of unknown function domain containing protein, putative, expressed
Os01g12550	expressed protein
Os01g12560	3-methyl-2-oxobutanoate hydroxymethyltransferase, putative, expressed
Os01g12570	3-methyl-2-oxobutanoate hydroxymethyltransferase, putative, expressed
Os01g12580	late embryogenesis abundant protein, putative, expressed
Os01g12590	retrotransposon protein, putative, unclassified, expressed
Os01g12600	retrotransposon protein, putative, unclassified, expressed
Os01g12610	expressed protein
Os01g12630	retrotransposon protein, putative, unclassified
Os01g12640	expressed protein
Os01g12650	reticulon domain containing protein, putative, expressed
Os01g12660	AAA-type ATPase family protein, putative, expressed
Os01g12670	expressed protein
Os01g12680	C4-dicarboxylate transporter/malic acid transport protein, expressed
Os01g12690	plant-specific domain TIGR01568 family protein, expressed
Os01g12700	MYB family transcription factor, putative
Os01g12710	oxidoreductase, short chain dehydrogenase/reductase family domain containing protein, expressed
Os01g12720	protein kinase domain containing protein, expressed
Os01g12730	ras-related protein, putative, expressed
Os01g12740	cytochrome P450, putative, expressed
Os01g12750	cytochrome P450, putative, expressed
Os01g12760	cytochrome P450, putative, expressed
Os01g12770	cytochrome P450, putative, expressed
Os01g12780	expressed protein
Os01g12790	receptor protein kinase, putative, expressed
Os01g12800	peroxisomal membrane protein, putative, expressed
Os01g12810	retrotransposon protein, putative, unclassified, expressed
Os01g12820	harpin-induced protein, putative, expressed
Os01g12830	erythronate-4-phosphate dehydrogenase domain containing protein, expressed
Os01g12840	expressed protein
Os01g12850	hypothetical protein
Os01g12860	MYB family transcription factor, putative, expressed
Os01g12870	eukaryotic translation initiation factor 3 subunit E-interacting protein, putative, expressed
Os01g12880	VHS and GAT domain containing protein, expressed
Os01g12890	expressed protein
Os01g12900	ras-related protein, putative, expressed
Os01g12910	thioesterase family protein, putative, expressed
Os01g12920	thioesterase family protein, putative, expressed
Os01g12930	U-box domain containing protein, expressed
Os01g12940	phosphorylase domain containing protein, putative, expressed
Os01g12950	ubiquitin-conjugating enzyme, putative, expressed
Os01g12990	expressed protein
Os01g13000	ethylene-responsive protein related, putative, expressed
Os01g13010	expressed protein
Os01g13020	expressed protein
Os01g13024	expressed protein
Os01g13030	OsIAA3 - Auxin-responsive Aux/IAA gene family member, expressed
Os01g13040	expressed protein
Os01g13050	long cell-linked locus protein, putative, expressed
Os01g13060	CK1
Os01g13070	expressed protein
Os01g13080	60S acidic ribosomal protein, putative, expressed
Os01g13090	nucleic acid binding protein, putative, expressed
Os01g13100	KH domain containing protein, putative, expressed
Os01g13120	aquaporin protein, putative, expressed
Os01g13130	aquaporin protein, putative, expressed
Os01g13140	WD domain, G-beta repeat domain containing protein, expressed
Os01g13150	metallo-beta-lactamase family protein, putative, expressed
Os01g13160	expressed protein
Os01g13170	ubiquitin-conjugating enzyme E2, putative, expressed
Os01g13180	expressed protein
Os01g13190	histidinol dehydrogenase, chloroplast precursor, putative, expressed
Os01g13200	abscisic acid insensitive 8, putative, expressed
Os01g13210	salt stress root protein RS1, putative, expressed
Os01g13229	cyclin-A1, putative, expressed
Os01g13250	sarcoma antigen NY-SAR-91, putative, expressed
Os01g13260	cyclin-A1, putative, expressed
Os01g13270	AGC
Os01g13280	ubiquitin conjugating enzyme protein, putative, expressed
Os01g13285	expressed protein
Os01g13300	B3 DNA binding domain containing protein, expressed
Os01g13310	DNA topoisomerase 2, putative, expressed
Os01g13320	pectinesterase, putative, expressed
Os01g13330	expressed protein
Os01g13340	harpin-induced protein 1 domain containing protein, expressed
Os01g13350	25.3 kDa vesicle transport protein, putative, expressed
Os01g13360	phosphatidylinositol 3- and 4-kinase family protein, putative, expressed
Os01g13370	seven in absentia protein family domain containing protein, expressed
Os01g13380	hypothetical protein
Os01g13390	expressed protein
Os01g13404	ATP binding protein, putative, expressed
Os01g13420	SOUL heme-binding protein, putative, expressed
Os01g13430	importin-alpha re-exporter, putative, expressed
Os01g13440	pollen allergen Cyn d 23, putative, expressed
Os01g13450	expressed protein
Os01g13460	helix-loop-helix DNA-binding domain containing protein, expressed
Os01g13470	KH domain containing protein, putative, expressed
Os01g13480	glutaredoxin, putative, expressed
Os01g13490	expressed protein
Os01g13500	expressed protein
Os01g13510	expressed protein
Os01g13520	auxin response factor 1, putative, expressed
Os01g13530	ABIL2, putative, expressed
Os01g13540	NIN, putative, expressed
Os01g13550	beta-amylase, putative, expressed
Os01g13560	membrane associated DUF588 domain containing protein, putative, expressed
Os01g13570	phosphoglycerate mutase, putative, expressed
Os01g13590	isoflavone reductase homolog IRL, putative, expressed
Os01g13600	nmrA-like family domain containing protein, expressed
Os01g13610	isoflavone reductase homolog IRL, putative, expressed
Os01g13620	retrotransposon protein, putative, unclassified, expressed
Os01g13630	retrotransposon protein, putative, unclassified, expressed
Os01g13640	retrotransposon, putative, centromere-specific, expressed
Os01g13650	retrotransposon protein, putative, unclassified, expressed
Os01g13660	expressed protein
Os01g13670	expressed protein
Os01g13680	expressed protein
Os01g13690	ligA, putative, expressed
Os01g13700	DNA-binding protein-related, putative, expressed
Os01g13710	transposon protein, putative, unclassified, expressed
Os01g13720	expressed protein
Os01g13730	WD domain, G-beta repeat domain containing protein, expressed
Os01g13740	myb-like DNA-binding domain containing protein, expressed
Os01g13760	dnaJ domain containing protein, expressed
Os01g13770	DUF250 domain containing protein, putative, expressed
Os01g13780	expressed protein
Os01g13800	receptor-like protein kinase 5 precursor, putative, expressed
Os01g13810	expressed protein
Os01g13820	retrotransposon protein, putative, unclassified, expressed
Os01g13830	expressed protein
Os01g13840	PE-PGRS family protein, putative, expressed
Os01g13850	expressed protein
Os01g13860	expressed protein
Os01g13870	expressed protein
Os01g13880	expressed protein
Os01g13890	retrotransposon protein, putative, unclassified, expressed
Os01g13900	retrotransposon protein, putative, unclassified, expressed
Os01g13910	expressed protein
Os01g13920	cysteine protease, putative, expressed
Os01g13930	expressed protein
Os01g13940	expressed protein
Os01g13950	OsGrx
Os01g13960	retrotransposon protein, putative, unclassified, expressed
Os01g13970	retrotransposon protein, putative, Ty3-gypsy subclass, expressed
Os01g13980	retrotransposon protein, putative, unclassified
Os01g13990	retrotransposon protein, putative, unclassified, expressed
Os01g14000	expressed protein
Os01g14010	ZOS1-05 - C2H2 zinc finger protein, expressed
Os01g14020	expressed protein
Os01g14030	DUF260 domain containing protein, putative, expressed
Os01g14040	D-tyrosyl-tRNA, putative, expressed
Os01g14050	C2 domain containing protein, putative, expressed
Os01g14060	expressed protein
Os01g14070	60S ribosomal protein L18a-1, putative, expressed
Os01g14080	lipase class 3 family protein, putative, expressed
Os01g14090	kinesin motor domain containing protein, putative, expressed
Os01g14100	BT1 family protein, putative, expressed
Os01g14110	expressed protein
Os01g14120	expressed protein
Os01g14130	expressed protein
Os01g14140	X8 domain containing protein, expressed
Os01g14160	retrotransposon, putative, centromere-specific, expressed
Os01g14170	expressed protein
Os01g14180	expressed protein
Os01g14190	transposon protein, putative, unclassified, expressed
Os01g14200	retrotransposon protein, putative, unclassified, expressed
Os01g14210	expressed protein
Os01g14220	expressed protein
Os01g14230	expressed protein
Os01g14240	hypothetical protein
Os01g14250	expressed protein
Os01g14260	transposon protein, putative, Ac/Ds sub-class
Os01g14270	OsFBX4 - F-box domain containing protein, expressed
Os01g14280	expressed protein
Os01g14290	transposon protein, putative, unclassified
Os01g14300	transposon protein, putative, CACTA, En/Spm sub-class, expressed
Os01g14310	expressed protein
Os01g14320	expressed protein
Os01g14330	expressed protein
Os01g14340	expressed protein
Os01g14360	expressed protein
Os01g14370	histone acetyltransferase HAC5, putative, expressed
Os01g14380	expressed protein
Os01g14390	expressed protein
Os01g14400	expressed protein
Os01g14410	early light-induced protein, chloroplast precursor, putative, expressed
Os01g14420	RWP-RK domain-containing protein, putative, expressed
Os01g14430	DNA binding protein, putative, expressed
Os01g14440	WRKY1, expressed
Os01g14450	retrotransposon protein, putative, Ty3-gypsy subclass, expressed
Os01g14460	retrotransposon protein, putative, Ty3-gypsy subclass, expressed
Os01g14470	retrotransposon protein, putative, Ty3-gypsy subclass
Os01g14490	retrotransposon protein, putative, unclassified, expressed
Os01g14510	BRASSINOSTEROID INSENSITIVE 1 precursor, putative, expressed
Os01g14514	expressed protein
Os01g14520	C4-dicarboxylate transporter/malic acid transport protein domain containing protein, expressed
Os01g14530	AWPM-19-like membrane family protein, putative, expressed
Os01g14540	STIGL1 - Stigma-specific Stig1 family protein precursor, expressed
Os01g14550	pathogen-related protein, putative, expressed
Os01g14570	retrotransposon protein, putative, unclassified, expressed
Os01g14580	dehydrogenase, putative, expressed
Os01g14590	pathogen-related protein, putative, expressed
Os01g14610	PSF2 - Putative GINS complex subunit, expressed
Os01g14620	expressed protein
Os01g14630	polyprenyl synthetase, putative, expressed
Os01g14640	expressed protein
Os01g14650	expansin precursor, putative, expressed
Os01g14660	expansin precursor, putative, expressed
Os01g14670	Cupin domain containing protein, expressed
Os01g14690	Lg106, putative, expressed
Os01g14700	expressed protein
Os01g14720	transcription regulator, putative, expressed
Os01g14730	retrotransposon protein, putative, unclassified
Os01g14750	expressed protein
Os01g14760	expressed protein
Os01g14770	retrotransposon protein, putative, unclassified, expressed
Os01g14780	hypothetical protein
Os01g14790	expressed protein
Os01g14800	expressed protein
Os01g14810	5-nucleotidase domain-containing protein, putative, expressed
Os01g14820	expressed protein
Os01g14830	ribosomal protein L3, putative, expressed
Os01g14840	ZOS1-06 - C2H2 zinc finger protein, expressed
Os01g14850	MFS18 protein precursor, putative, expressed
Os01g14860	CGMC
Os01g14870	zinc finger matrin-type protein 5, putative, expressed
Os01g14880	expressed protein
Os01g14890	expressed protein
Os01g14900	glycerol-3-phosphate acyltransferase, putative, expressed
Os01g14910	expressed protein
Os01g14920	zinc knuckle family protein, putative, expressed
Os01g14926	protein kinase domain containing protein, expressed
Os01g14932	NAK-like ser/thr protein kinase, putative, expressed
Os01g14940	invertase/pectin methylesterase inhibitor family protein, putative, expressed
Os01g14950	importin subunit alpha, putative, expressed
Os01g14960	expressed protein
Os01g14970	expressed protein
Os01g14980	RPA3 - Putative single-stranded DNA binding complex subunit 3, expressed
Os01g14990	GCRP6 - Glycine and cysteine rich family protein precursor, putative, expressed
Os01g15000	lipase, putative, expressed
Os01g15010	miro, putative, expressed
Os01g15020	lissencephaly type-1-like homology motif, putative, expressed
Os01g15029	expressed protein
Os01g15039	pectinesterase, putative, expressed
Os01g15060	expressed protein
Os01g15070	retrotransposon protein, putative, unclassified
Os01g15080	hypothetical protein
Os01g15090	retrotransposon protein, putative, unclassified
Os01g15100	expressed protein
Os01g15110	syntaxin, putative, expressed
Os01g15120	hydrolase, alpha/beta fold family domain containing protein, expressed
Os01g15130	hydrolase, alpha/beta fold family domain containing protein, expressed
Os01g15150	expressed protein
Os01g15170	expressed protein
Os01g15180	retrotransposon protein, putative, Ty3-gypsy subclass, expressed
Os01g15190	retrotransposon protein, putative, unclassified, expressed
Os01g15200	hypothetical protein
Os01g15210	expressed protein
Os01g15220	expressed protein
Os01g15229	expressed protein
Os01g15240	expressed protein
Os01g15250	expressed protein
Os01g15260	dynein light chain type 1 domain containing protein, expressed
Os01g15270	expressed protein
Os01g15280	transposon protein, putative, unclassified, expressed
Os01g15290	ribosomal L18p/L5e family protein, putative, expressed
Os01g15300	zinc finger helicase family protein, putative, expressed
Os01g15310	LSM domain containing protein, expressed
Os01g15320	RALFL9 - Rapid ALkalinization Factor RALF family protein precursor, expressed
Os01g15330	expressed protein
Os01g15340	flowering promoting factor-like 1, putative, expressed
Os01g15350	zinc finger C-x8-C-x5-C-x3-H type family protein, expressed
Os01g15370	retrotransposon protein, putative, Ty3-gypsy subclass
Os01g15380	transposon protein, putative, unclassified, expressed
Os01g15390	expressed protein
Os01g15399	expressed protein
Os01g15410	conserved hypothetical protein
Os01g15420	retrotransposon protein, putative, Ty3-gypsy subclass, expressed
Os01g15438	retrotransposon protein, putative, unclassified
Os01g15448	expressed protein
Os01g15460	zinc finger C-x8-C-x5-C-x3-H type family protein, expressed
Os01g15470	protein kinase, putative, expressed
Os01g15480	EMB3013, putative, expressed
Os01g15490	phosphoadenosine phosphosulfate, putative, expressed
Os01g15510	expressed protein
Os01g15520	expressed protein
Os01g15530	tetratricopeptide-like helical, putative, expressed
Os01g15540	kinesin motor domain containing protein, putative, expressed
Os01g15550	expressed protein
Os01g15560	expressed protein
Os01g15570	retrotransposon protein, putative, unclassified
Os01g15580	disease resistance protein RGA2, putative, expressed
Os01g15590	expressed protein
Os01g15600	PUR ALPHA-1, putative, expressed
Os01g15610	expressed protein
Os01g15620	transposon protein, putative, unclassified, expressed
Os01g15630	zinc finger, C3HC4 type domain containing protein, expressed
Os01g15640	no apical meristem protein, putative, expressed
Os01g15650	transposon protein, putative, unclassified, expressed
Os01g15660	NAD dependent epimerase/dehydratase family protein, putative, expressed
Os01g15680	transferase, putative, expressed
Os01g15690	retrotransposon protein, putative, unclassified, expressed
Os01g15700	transposon protein, putative, Pong sub-class, expressed
Os01g15709	transferase family protein, putative, expressed
Os01g15720	tobamovirus movement protein containing protein, expressed
Os01g15740	expressed protein
Os01g15750	retrotransposon protein, putative, unclassified, expressed
Os01g15760	retrotransposon protein, putative, unclassified, expressed
Os01g15770	transmembrane protein 136, putative, expressed
Os01g15780	glycosyl transferase, group 1 domain containing protein, expressed
Os01g15790	expressed protein
Os01g15800	expressed protein
Os01g15810	peroxidase precursor, putative, expressed
Os01g15830	peroxidase precursor, putative, expressed
Os01g15840	PPR repeat containing protein, expressed
Os01g15850	expressed protein
Os01g15860	pre-mRNA-processing factor 6, putative, expressed
Os01g15880	transposon protein, putative, unclassified, expressed
Os01g15890	retrotransposon protein, putative, unclassified, expressed
Os01g15900	expressed protein
Os01g15910	UTP--glucose-1-phosphate uridylyltransferase, putative, expressed
Os01g15920	expressed protein
Os01g15934	retrotransposon protein, putative, unclassified, expressed
Os01g15950	hypothetical protein
Os01g15960	retrotransposon protein, putative, unclassified, expressed
Os01g15970	expressed protein
Os01g15979	gb protein, putative, expressed
Os01g15990	expressed protein
Os01g16000	CRAL/TRIO domain containing protein, expressed
Os01g16010	BCAS2 protein, putative, expressed
Os01g16020	FAD binding domain containing protein, expressed
Os01g16030	ADP-ribosylation factor, putative, expressed
Os01g16040	mitochondrial carrier protein, putative, expressed
Os01g16050	transposon protein, putative, unclassified, expressed
Os01g16060	expressed protein
Os01g16070	expressed protein
Os01g16080	expressed protein
Os01g16090	RNA binding protein, putative, expressed
Os01g16100	translin, putative, expressed
Os01g16110	la domain containing protein, putative, expressed
Os01g16120	zinc finger, C3HC4 type domain containing protein, expressed
Os01g16124	retrotransposon protein, putative, unclassified, expressed
Os01g16130	retrotransposon protein, putative, unclassified, expressed
Os01g16140	expressed protein
Os01g16146	phenazine biosynthesis protein, putative, expressed
Os01g16152	peroxiredoxin, putative, expressed
Os01g16160	retrotransposon protein, putative, unclassified, expressed
Os01g16170	PQ loop repeat domain containing protein, expressed
Os01g16180	MT-A70 domain containing protein, expressed
Os01g16190	26S proteasome non-ATPase regulatory subunit 14, putative, expressed
Os01g16200	serpin domain containing protein, putative, expressed
Os01g16210	uncharacterized Cys-rich domain containing protein, putative, expressed
Os01g16220	Sad1 / UNC-like C-terminal domain containing protein, putative, expressed
Os01g16230	TKL
Os01g16240	OsCam1-3 - Calmodulin, expressed
Os01g16250	expressed protein
Os01g16260	major facilitator superfamily antiporter, putative, expressed
Os01g16270	retrotransposon protein, putative, Ty1-copia subclass, expressed
Os01g16280	expressed protein
Os01g16290	DNA gyrase subunit B, chloroplast/mitochondrial precursor, putative, expressed
Os01g16300	hypothetical protein
Os01g16310	glycosyl hydrolase, family 31, putative, expressed
Os01g16320	plant-specific domain TIGR01570 family protein, expressed
Os01g16330	OsRhmbd2 - Putative Rhomboid homologue, expressed
Os01g16340	expressed protein
Os01g16350	hydroxymethylglutaryl-CoA lyase, putative, expressed
Os01g16354	rab GDP dissociation inhibitor alpha, putative, expressed
Os01g16360	disease resistance protein, putative, expressed
Os01g16370	NBS-LRR type disease resistance protein, putative, expressed
Os01g16380	expressed protein
Os01g16390	NB-ARC domain containing protein, expressed
Os01g16400	NB-ARC domain containing protein, expressed
Os01g16414	actin, putative, expressed
Os01g16430	cysteine proteinase inhibitor precursor protein, putative, expressed
Os01g16440	expressed protein
Os01g16450	peroxidase precursor, putative, expressed
Os01g16460	expressed protein
Os01g16470	phosphatidylinositol kinase, putative, expressed
Os01g16480	retrotransposon protein, putative, unclassified, expressed
Os01g16490	retrotransposon protein, putative, unclassified, expressed
Os01g16500	retrotransposon protein, putative, unclassified, expressed
Os01g16510	expressed protein
Os01g16520	glutamyl-tRNA synthetase, cytoplasmic, putative, expressed
Os01g16530	OsClp1 - Putative Clp protease homologue, expressed
Os01g16540	NEDD8-activating enzyme E1 catalytic subunit, putative, expressed
Os01g16550	expressed protein
Os01g16560	antifreeze glycoprotein, putative, expressed
Os01g16570	retrotransposon protein, putative, unclassified
Os01g16580	retrotransposon protein, putative, unclassified
Os01g16590	expressed protein
Os01g16600	expressed protein
Os01g16610	plastocyanin-like domain containing protein, putative, expressed
Os01g16620	expressed protein
Os01g16630	expressed protein
Os01g16640	split hand/foot malformation type 1, putative, expressed
Os01g16650	ubiquitin-conjugating enzyme, putative, expressed
Os01g16660	transposon protein, putative, unclassified, expressed
Os01g16670	BSD domain-containing protein, putative, expressed
Os01g16690	retrotransposon protein, putative, unclassified, expressed
Os01g16700	retrotransposon protein, putative, LINE subclass, expressed
Os01g16714	flavin monooxygenase, putative, expressed
Os01g16730	ulp1 protease family, C-terminal catalytic domain containing protein, expressed
Os01g16740	transposon protein, putative, unclassified, expressed
Os01g16750	flavin monooxygenase, putative, expressed
Os01g16770	expansin precursor, putative, expressed
Os01g16780	retrotransposon protein, putative, unclassified, expressed
Os01g16790	retrotransposon protein, putative, unclassified, expressed
Os01g16800	expressed protein
Os01g16810	MYB family transcription factor, putative, expressed
Os01g16820	retrotransposon protein, putative, Ty1-copia subclass, expressed
Os01g16840	microneme protein Sm70, putative, expressed
Os01g16850	retrotransposon protein, putative, unclassified, expressed
Os01g16860	AGO4-2, putative, expressed
Os01g16870	argonaute, putative, expressed
Os01g16890	ribosomal protein L7Ae, putative, expressed
Os01g16900	dehydrogenase, putative, expressed
Os01g16910	outer mitochondrial membrane porin, putative, expressed
Os01g16920	embryonic protein DC-8, putative, expressed
Os01g16930	presenilin, putative, expressed
Os01g16940	MazG nucleotide pyrophosphohydrolase domain containing protein, expressed
Os01g16950	zinc finger, C3HC4 type domain containing protein, expressed
Os01g16960	pyruvate kinase, putative, expressed
Os01g16970	glucosidase II beta subunit-like domain containing protein, expressed
Os01g16980	expressed protein
Os01g16990	expressed protein
Os01g17000	expressed protein
Os01g17010	phospholipid-transporting ATPase, putative, expressed
Os01g17020	glycosyl hydrolases family 17 protein, putative, expressed
Os01g17030	heat shock protein DnaJ, putative, expressed
Os01g17040	heat shock protein DnaJ, putative, expressed
Os01g17050	VQ domain containing protein, putative, expressed
Os01g17060	expressed protein
Os01g17065	expressed protein
Os01g17070	OsDegp1 - Putative Deg protease homologue, expressed
Os01g17080	transposon protein, putative, unclassified, expressed
Os01g17090	retrotransposon protein, putative, unclassified
Os01g17100	hypothetical protein
Os01g17110	retrotransposon protein, putative, Ty3-gypsy subclass
Os01g17120	retrotransposon protein, putative, Ty3-gypsy subclass, expressed
Os01g17130	retrotransposon protein, putative, Ty3-gypsy subclass, expressed
Os01g17150	plastid-specific 50S ribosomal protein 5, chloroplast precursor, putative, expressed
Os01g17160	OsSubt1 - Putative Subtilisin homologue, expressed
Os01g17170	magnesium-protoporphyrin IX monomethyl ester cyclase,chloroplast precursor, putative, expressed
Os01g17180	proteasome subunit, putative, expressed
Os01g17190	OsCam3 - Calmodulin, expressed
Os01g17214	major facilitator superfamily antiporter, putative, expressed
Os01g17240	transporter, major facilitator family, putative, expressed
Os01g17250	BRASSINOSTEROID INSENSITIVE 1-associated receptor kinase 1 precursor, putative, expressed
Os01g17260	transcription factor, putative, expressed
Os01g17279	exonuclease, putative, expressed
Os01g17300	expressed protein
Os01g17310	retrotransposon protein, putative, unclassified
Os01g17320	PPR repeat domain containing protein, putative, expressed
Os01g17330	eukaryotic translation initiation factor 6, putative, expressed
Os01g17360	retrotransposon protein, putative, unclassified, expressed
Os01g17370	retrotransposon protein, putative, unclassified, expressed
Os01g17380	retrotransposon protein, putative, unclassified
Os01g17390	OsFBX5 - F-box domain containing protein, expressed
Os01g17396	expressed protein
Os01g17402	cyclin, putative, expressed
Os01g17410	expressed protein
Os01g17420	expressed protein
Os01g17430	coatomer subunit beta-1, putative, expressed
Os01g17440	retrotransposon protein, putative, unclassified, expressed
Os01g17450	retrotransposon protein, putative, unclassified, expressed
Os01g17460	retrotransposon protein, putative, unclassified, expressed
Os01g17470	plastocyanin-like domain containing protein, putative, expressed
Os01g17970	retrotransposon protein, putative, Ty1-copia subclass
Os01g17980	expressed protein
Os01g17990	expressed protein
Os01g18000	retrotransposon protein, putative, Ty3-gypsy subclass, expressed
Os01g18010	hypothetical protein
Os01g18020	retrotransposon protein, putative, unclassified
Os01g18030	retrotransposon protein, putative, unclassified, expressed
Os01g18040	retrotransposon protein, putative, unclassified, expressed
Os01g18050	tubulin/FtsZ domain containing protein, putative, expressed
Os01g18060	sugar transporter superfamily, putative, expressed
Os01g18070	bacterial transferase hexapeptide domain containing protein, expressed
Os01g18080	retrotransposon protein, putative, unclassified, expressed
Os01g18090	expressed protein
Os01g18100	OsRhmbd3 - Putative Rhomboid homologue, expressed
Os01g18110	cinnamoyl CoA reductase, putative, expressed
Os01g18120	cinnamoyl CoA reductase, putative, expressed
Os01g18130	expressed protein
Os01g18140	expressed protein
Os01g18150	STE
Os01g18160	expressed protein
Os01g18170	Cupin domain containing protein, expressed
Os01g18180	transposon protein, putative, CACTA, En/Spm sub-class, expressed
Os01g18190	transposon protein, putative, CACTA, En/Spm sub-class, expressed
Os01g18200	transposon protein, putative, CACTA, En/Spm sub-class
Os01g18210	peptidyl-prolyl cis-trans isomerase, putative, expressed
Os01g18220	expressed protein
Os01g18230	FAD-linked oxidoreductase protein, putative, expressed
Os01g18240	MYB family transcription factor, putative, expressed
Os01g18250	subtilase, putative, expressed
Os01g18260	transposon protein, putative, CACTA, En/Spm sub-class
Os01g18270	transposon protein, putative, CACTA, En/Spm sub-class, expressed
Os01g18280	SNF7 domain containing protein, putative, expressed
Os01g18300	expressed protein
Os01g18310	expressed protein
Os01g18320	protoporphyrinogen oxidase, chloroplast precursor, putative, expressed
Os01g18330	hypothetical protein
Os01g18340	glycine-rich cell wall protein, putative, expressed
Os01g18350	expressed protein
Os01g18360	OsIAA4 - Auxin-responsive Aux/IAA gene family member, expressed
Os01g18370	expressed protein
Os01g18375	hydrophobic protein, putative, expressed
Os01g18390	OsRCI2-1 - Putative low temperature and salt responsive protein, expressed
Os01g18400	CHIT10 - Chitinase family protein precursor, expressed
Os01g18410	expressed protein
Os01g18420	OsMADS88 - MADS-box family gene with M-gamma type-box, expressed
Os01g18440	OsMADS89 - MADS-box family gene with M-gamma type-box, expressed
Os01g18450	expressed protein
Os01g18460	expressed protein
Os01g18470	transposon protein, putative, unclassified, expressed
Os01g18480	transposon protein, putative, unclassified, expressed
Os01g18490	expressed protein
Os01g18500	transposon protein, putative, unclassified
Os01g18510	retrotransposon protein, putative, Ty3-gypsy subclass, expressed
Os01g18520	retrotransposon protein, putative, Ty3-gypsy subclass, expressed
Os01g18530	expressed protein
Os01g18550	transposon protein, putative, CACTA, En/Spm sub-class, expressed
Os01g18560	transposon protein, putative, CACTA, En/Spm sub-class
Os01g18570	transposon protein, putative, CACTA, En/Spm sub-class, expressed
Os01g18584	WRKY9, expressed
Os01g18610	retrotransposon protein, putative, LINE subclass, expressed
Os01g18620	transferase family protein, putative, expressed
Os01g18630	aspartic proteinase oryzasin-1 precursor, putative, expressed
Os01g18640	aminotransferase, putative, expressed
Os01g18650	transposon protein, putative, unclassified, expressed
Os01g18660	aminotransferase, putative, expressed
Os01g18670	MDR-like ABC transporter, putative, expressed
Os01g18680	retrotransposon protein, putative, unclassified, expressed
Os01g18690	retrotransposon protein, putative, unclassified, expressed
Os01g18700	retrotransposon protein, putative, unclassified, expressed
Os01g18710	hypothetical protein
Os01g18720	expressed protein
Os01g18730	expressed protein
Os01g18744	transferase family protein, putative, expressed
Os01g18760	retrotransposon protein, putative, unclassified
Os01g18770	retrotransposon protein, putative, unclassified
Os01g18780	fibroin heavy chain precursor, putative, expressed
Os01g18790	expressed protein
Os01g18800	CAMK
Os01g18810	expressed protein
Os01g18830	expressed protein
Os01g18840	IF, putative, expressed
Os01g18850	OsSPL1 - SBP-box gene family member, expressed
Os01g18860	S-adenosylmethionine synthetase, putative, expressed
Os01g18870	helix-loop-helix DNA-binding domain containing protein, expressed
Os01g18880	ubiquitin carboxyl-terminal hydrolase, family 1, putative, expressed
Os01g18890	peroxidase precursor, putative, expressed
Os01g18900	stigma specific peroxidase precursor, putative, expressed
Os01g18910	peroxidase precursor, putative, expressed
Os01g18920	hAT dimerisation domain-containing protein, putative
Os01g18930	peroxidase precursor, putative, expressed
Os01g18940	expressed protein
Os01g18950	peroxidase precursor, putative, expressed
Os01g18960	hypothetical protein
Os01g18970	peroxidase precursor, putative, expressed
Os01g18980	transposon protein, putative, unclassified
Os01g18990	retrotransposon protein, putative, Ty3-gypsy subclass
Os01g19000	retrotransposon protein, putative, Ty3-gypsy subclass, expressed
Os01g19010	retrotransposon protein, putative, unclassified, expressed
Os01g19020	peroxidase precursor, putative, expressed
Os01g19030	retrotransposon protein, putative, unclassified, expressed
Os01g19050	transposon protein, putative, unclassified, expressed
Os01g19060	transposon protein, putative, CACTA, En/Spm sub-class
Os01g19070	transposon protein, putative, CACTA, En/Spm sub-class, expressed
Os01g19080	ligA, putative, expressed
Os01g19090	retrotransposon protein, putative, Ty3-gypsy subclass
Os01g19100	retrotransposon protein, putative, Ty3-gypsy subclass, expressed
Os01g19110	transposon protein, putative, CACTA, En/Spm sub-class
Os01g19120	expressed protein
Os01g19130	protein phosphatase 2C, putative, expressed
Os01g19140	O-sialoglycoprotein endopeptidase, putative, expressed
Os01g19150	CGMC
Os01g19160	protein kinase domain containing protein, expressed
Os01g19170	polygalacturonase, putative, expressed
Os01g19190	retrotransposon protein, putative, unclassified, expressed
Os01g19200	retrotransposon protein, putative, unclassified, expressed
Os01g19210	transposon protein, putative, unclassified, expressed
Os01g19220	beta-D-xylosidase, putative, expressed
Os01g19230	expressed protein
Os01g19240	integral membrane protein DUF6 containing protein, expressed
Os01g19250	expressed protein
Os01g19260	ATPase, putative, expressed
Os01g19270	expressed protein
Os01g19280	expressed protein
Os01g19290	integral membrane protein DUF6 containing protein, expressed
Os01g19300	retrotransposon protein, putative, unclassified, expressed
Os01g19310	retrotransposon protein, putative, unclassified, expressed
Os01g19320	expressed protein
Os01g19330	MYB family transcription factor, putative, expressed
Os01g19340	expressed protein
Os01g19350	expressed protein
Os01g19360	retrotransposon protein, putative, Ty1-copia subclass, expressed
Os01g19370	retrotransposon protein, putative, unclassified, expressed
Os01g19380	pentatricopeptide, putative, expressed
Os01g19390	glycerol-3-phosphate acyltransferase, putative, expressed
Os01g19400	expressed protein
Os01g19410	expressed protein
Os01g19420	transposon protein, putative, unclassified, expressed
Os01g19430	3-5 exonuclease domain-containing protein, putative, expressed
Os01g19440	pectinesterase, putative, expressed
Os01g19450	ATP-citrate synthase subunit 1, putative, expressed
Os01g19460	retrotransposon protein, putative, unclassified, expressed
Os01g19470	nodal modulator 1 precursor, putative, expressed
Os01g19480	kelch motif family protein, putative, expressed
Os01g19490	pentatricopeptide, putative, expressed
Os01g19500	expressed protein
Os01g19529	pentatricopeptide, putative, expressed
Os01g19548	pentatricopeptide, putative, expressed
Os01g19570	hypothetical protein
Os01g19580	expressed protein
Os01g19590	transposon protein, putative, CACTA, En/Spm sub-class, expressed
Os01g19600	transposon protein, putative, CACTA, En/Spm sub-class, expressed
Os01g19610	plant protein of unknown function domain containing protein, expressed
Os01g19620	retrotransposon protein, putative, unclassified, expressed
Os01g19630	expressed protein
Os01g19640	retrotransposon protein, putative, Ty3-gypsy subclass
Os01g19650	retrotransposon protein, putative, Ty3-gypsy subclass, expressed
Os01g19660	retrotransposon protein, putative, unclassified, expressed
Os01g19670	expressed protein
Os01g19680	retrotransposon protein, putative, unclassified
Os01g19694	Homeobox domain containing protein, expressed
Os01g19710	transposon protein, putative, CACTA, En/Spm sub-class, expressed
Os01g19720	transposon protein, putative, CACTA, En/Spm sub-class, expressed
Os01g19730	expressed protein
Os01g19740	calvin cycle protein CP12, putative, expressed
Os01g19750	glycosyl hydrolase, putative, expressed
Os01g19760	expressed protein
Os01g19770	mitochondrial import inner membrane translocase subunit Tim17, putative, expressed
Os01g19780	expressed protein
Os01g19790	hypothetical protein
Os01g19800	zinc finger, C3HC4 type, putative, expressed
Os01g19820	universal stress protein domain containing protein, putative, expressed
Os01g19830	hypothetical protein
Os01g19840	60S ribosomal protein L29-2, putative, expressed
Os01g19850	amino acid permease family protein, putative, expressed
Os01g19860	expressed protein
Os01g19870	hydrolase, acting on carbon-nitrogen, putative, expressed
Os01g19880	expressed protein
Os01g19894	transposon protein, putative, unclassified, expressed
Os01g19910	expressed protein
Os01g19920	retrotransposon protein, putative, unclassified
Os01g19930	retrotransposon protein, putative, unclassified
Os01g19940	expressed protein
Os01g19950	expressed protein
Os01g19960	transposon protein, putative, CACTA, En/Spm sub-class, expressed
Os01g19970	MYB family transcription factor, putative, expressed
Os01g19980	hypothetical protein
Os01g19990	expressed protein
Os01g20000	expressed protein
Os01g20010	expressed protein
Os01g20020	hypothetical protein
Os01g20030	expressed protein
Os01g20040	retrotransposon protein, putative, unclassified, expressed
Os01g20050	retrotransposon protein, putative, unclassified, expressed
Os01g20060	expressed protein
Os01g20070	retrotransposon protein, putative, unclassified, expressed
Os01g20080	transposon protein, putative, CACTA, En/Spm sub-class
Os01g20090	transposon protein, putative, CACTA, En/Spm sub-class, expressed
Os01g20100	expressed protein
Os01g20110	expressed protein
Os01g20120	expressed protein
Os01g20130	transposon protein, putative, CACTA, En/Spm sub-class, expressed
Os01g20140	latency associated nuclear antigen, putative, expressed
Os01g20150	transposon protein, putative, CACTA, En/Spm sub-class, expressed
Os01g20160	OsHKT1;5 - Na+ transporter, expressed
Os01g20170	expressed protein
Os01g20190	transposon protein, putative, CACTA, En/Spm sub-class, expressed
Os01g20200	transposon protein, putative, CACTA, En/Spm sub-class, expressed
Os01g20204	expressed protein
Os01g20206	methyltransferase, putative, expressed
Os01g20208	expressed protein
Os01g20700	hypothetical protein
Os01g20710	expressed protein
Os01g20720	CC-NBS-LRR, putative, expressed
Os01g20730	expressed protein
Os01g20740	retrotransposon protein, putative, unclassified, expressed
Os01g20750	expressed protein
Os01g20760	transposon protein, putative, unclassified, expressed
Os01g20770	expressed protein
Os01g20780	anther-specific protein SF18 precursor, putative, expressed
Os01g20800	expressed protein
Os01g20810	expressed protein
Os01g20820	expressed protein
Os01g20830	heavy metal-associated domain containing protein, expressed
Os01g20840	lipase class 3 family protein, putative, expressed
Os01g20850	expressed protein
Os01g20860	phospholipase D. Active site motif family protein, expressed
Os01g20870	expressed protein
Os01g20880	OsWAK3 - OsWAK receptor-like cytoplasmic kinase OsWAK-RLCK, expressed
Os01g20890	expressed protein
Os01g20894	expressed protein
Os01g20900	OsWAK4 - OsWAK receptor-like cytoplasmic kinase OsWAK-RLCK, expressed
Os01g20910	zinc finger, C3HC4 type domain containing protein, expressed
Os01g20920	expressed protein
Os01g20930	RING-H2 finger protein, putative, expressed
Os01g20940	PHS1, putative, expressed
Os01g20950	sulfotransferase domain containing protein, expressed
Os01g20960	hypothetical protein
Os01g20970	invertase/pectin methylesterase inhibitor family protein, putative, expressed
Os01g20980	pectinesterase, putative, expressed
Os01g20990	retrotransposon protein, putative, unclassified, expressed
Os01g21000	retrotransposon protein, putative, unclassified, expressed
Os01g21010	expressed protein
Os01g21020	expressed protein
Os01g21034	pectinesterase, putative, expressed
Os01g21050	pentatricopeptide, putative, expressed
Os01g21060	hypothetical protein
Os01g21070	endoglucanase, putative, expressed
Os01g21080	retrotransposon protein, putative, unclassified
Os01g21090	retrotransposon protein, putative, unclassified, expressed
Os01g21100	expressed protein
Os01g21110	expressed protein
Os01g21120	AP2 domain containing protein, expressed
Os01g21130	expressed protein
Os01g21135	retrotransposon protein, putative, unclassified, expressed
Os01g21144	expressed protein
Os01g21160	2-oxo acid dehydrogenases acyltransferase domain containing protein, expressed
Os01g21170	expressed protein
Os01g21180	translation machinery-associated protein 20, putative, expressed
Os01g21190	transposon protein, putative, unclassified, expressed
Os01g21200	hypothetical protein
Os01g21210	retrotransposon protein, putative, unclassified, expressed
Os01g21220	retrotransposon protein, putative, unclassified
Os01g21240	MLA6 protein, putative, expressed
Os01g21250	late embryogenesis abundant protein, putative, expressed
Os01g21260	hypothetical protein
Os01g21270	retrotransposon protein, putative, unclassified, expressed
Os01g21290	retrotransposon protein, putative, unclassified
Os01g21300	esterase/lipase/thioesterase family protein, putative, expressed
Os01g21310	expressed protein
Os01g21320	NAD dependent epimerase/dehydratase family domain containing protein, expressed
Os01g21340	expressed protein
Os01g21350	retrotransposon protein, putative, unclassified, expressed
Os01g21360	retrotransposon protein, putative, unclassified
Os01g21380	FAD dependent oxidoreductase domain containing protein, expressed
Os01g21390	hypothetical protein
Os01g21400	retrotransposon protein, putative, unclassified, expressed
Os01g21410	expressed protein
Os01g21420	pre-mRNA-splicing factor SF2, putative, expressed
Os01g21430	retrotransposon protein, putative, Ty3-gypsy subclass, expressed
Os01g21440	expressed protein
Os01g21450	expressed protein
Os01g21480	transposon protein, putative, CACTA, En/Spm sub-class, expressed
Os01g21490	transposon protein, putative, CACTA, En/Spm sub-class
Os01g21500	retrotransposon protein, putative, unclassified
Os01g21510	transposon protein, putative, CACTA, En/Spm sub-class, expressed
Os01g21520	esterase/lipase/thioesterase family protein, putative, expressed
Os01g21530	retrotransposon protein, putative, unclassified, expressed
Os01g21536	retrotransposon protein, putative, Ty3-gypsy subclass, expressed
Os01g21542	retrotransposon protein, putative, unclassified, expressed
Os01g21550	expressed protein
Os01g21560	esterase/lipase/thioesterase family protein, putative, expressed
Os01g21580	esterase/lipase/thioesterase family protein, putative, expressed
Os01g21585	expressed protein
Os01g21590	homeodomain, putative, expressed
Os01g21600	retrotransposon protein, putative, unclassified, expressed
Os01g21610	uncharacterized aarF domain-containing protein kinase 4, putative, expressed
Os01g21620	expressed protein
Os01g21630	pectinacetylesterase domain containing protein, expressed
Os01g21640	expressed protein
Os01g21650	plant protein of unknown function domain containing protein, expressed
Os01g21660	expressed protein
Os01g21670	plant protein of unknown function domain containing protein, expressed
Os01g21680	expressed protein
Os01g21690	retrotransposon, putative, centromere-specific, expressed
Os01g21700	hypothetical protein
Os01g21710	plant protein of unknown function domain containing protein, expressed
Os01g21720	retrotransposon protein, putative, Ty3-gypsy subclass
Os01g21730	hypothetical protein
Os01g21740	expressed protein
Os01g21750	expressed protein
Os01g21760	retrotransposon protein, putative, unclassified
Os01g21780	expressed protein
Os01g21790	expressed protein
Os01g21800	hypothetical protein
Os01g21810	expressed protein
Os01g21820	preprotein translocase subunit secA, chloroplast precursor, putative, expressed
Os01g21830	hypothetical protein
Os01g21840	transposon protein, putative, unclassified, expressed
Os01g21850	protein transport protein-related, putative, expressed
Os01g21860	AGAP010768-PA, putative, expressed
Os01g21870	expressed protein
Os01g21880	expressed protein
Os01g21900	expressed protein
Os01g21920	expressed protein
Os01g21930	expressed protein
Os01g21940	WD domain, G-beta repeat domain containing protein, expressed
Os01g21950	expressed protein
Os01g21960	serine/threonine-protein kinase, putative, expressed
Os01g21970	protein kinase, putative, expressed
Os01g21980	expressed protein
Os01g21990	CRS2-associated factor 2, chloroplast precursor, putative, expressed
Os01g22000	expressed protein
Os01g22010	S-adenosylmethionine synthetase, putative, expressed
Os01g22030	expressed protein
Os01g22039	expressed protein
Os01g22050	retrotransposon protein, putative, unclassified, expressed
Os01g22070	transposon protein, putative, Mutator sub-class, expressed
Os01g22080	expressed protein
Os01g22090	expressed protein
Os01g22100	retrotransposon protein, putative, unclassified, expressed
Os01g22110	retrotransposon protein, putative, unclassified, expressed
Os01g22120	retrotransposon protein, putative, unclassified, expressed
Os01g22140	transposon protein, putative, CACTA, En/Spm sub-class, expressed
Os01g22150	transposon protein, putative, CACTA, En/Spm sub-class
Os01g22170	retrotransposon protein, putative, Ty3-gypsy subclass, expressed
Os01g22180	retrotransposon protein, putative, Ty3-gypsy subclass, expressed
Os01g22190	transposon protein, putative, CACTA, En/Spm sub-class, expressed
Os01g22200	transposon protein, putative, CACTA, En/Spm sub-class
Os01g22209	expressed protein
Os01g22220	expressed protein
Os01g22230	peroxidase precursor, putative, expressed
Os01g22249	peroxidase precursor, putative, expressed
Os01g22270	retrotransposon protein, putative, unclassified, expressed
Os01g22280	retrotransposon protein, putative, unclassified, expressed
Os01g22300	retrotransposon protein, putative, Ty3-gypsy subclass
Os01g22309	hypothetical protein
Os01g22320	transposon protein, putative, unclassified
Os01g22336	peroxidase precursor, putative, expressed
Os01g22352	peroxidase precursor, putative, expressed
Os01g22370	peroxidase precursor, putative, expressed
Os01g22380	expressed protein
Os01g22390	WD domain containing protein, putative, expressed
Os01g22410	transposon protein, putative, unclassified, expressed
Os01g22420	transposon protein, putative, unclassified, expressed
Os01g22430	OsFBDUF3 - F-box and DUF domain containing protein, expressed
Os01g22440	expressed protein
Os01g22450	expressed protein
Os01g22480	OsFBDUF4 - F-box and DUF domain containing protein, expressed
Os01g22490	40S ribosomal protein S27a, putative, expressed
Os01g22500	craniofacial development protein 1, putative, expressed
Os01g22510	cyclase/dehydrase family protein, expressed
Os01g22520	dihydrolipoyl dehydrogenase 1, mitochondrial precursor, putative, expressed
Os01g22530	expressed protein
Os01g22540	expressed protein
Os01g22550	galactosyltransferase family protein, putative, expressed
Os01g22560	glycerol-3-phosphate acyltransferase 1, putative, expressed
Os01g22570	glycerol-3-phosphate acyltransferase, putative, expressed
Os01g22590	retrotransposon protein, putative, unclassified, expressed
Os01g22600	mitochondrial carrier protein, putative, expressed
Os01g22620	retrotransposon protein, putative, unclassified
Os01g22630	ECT protein, putative, expressed
Os01g22640	GDSL-like lipase/acylhydrolase, putative, expressed
Os01g22650	expressed protein
Os01g22660	GDSL-like lipase/acylhydrolase, putative, expressed
Os01g22670	fruit bromelain precursor, putative, expressed
Os01g22680	fruit bromelain precursor, putative, expressed
Os01g22700	organic cation transporter-related, putative, expressed
Os01g22710	organic cation transporter-related, putative, expressed
Os01g22720	expressed protein
Os01g22730	transposon protein, putative, unclassified, expressed
Os01g22740	transposon protein, putative, unclassified, expressed
Os01g22750	retrotransposon protein, putative, unclassified, expressed
Os01g22760	retrotransposon protein, putative, unclassified, expressed
Os01g22770	transposon protein, putative, unclassified
Os01g22780	GDSL-like lipase/acylhydrolase, putative, expressed
Os01g22794	transposon protein, putative, CACTA, En/Spm sub-class, expressed
Os01g22810	hypothetical protein
Os01g22820	retrotransposon protein, putative, Ty3-gypsy subclass
Os01g22830	retrotransposon protein, putative, Ty3-gypsy subclass, expressed
Os01g22840	retrotransposon protein, putative, Ty3-gypsy subclass, expressed
Os01g22850	retrotransposon protein, putative, Ty3-gypsy subclass
Os01g22860	retrotransposon protein, putative, unclassified
Os01g22870	expressed protein
Os01g22880	expressed protein
Os01g22890	retrotransposon protein, putative, Ty1-copia subclass, expressed
Os01g22900	neutral/alkaline invertase, putative, expressed
Os01g22910	retrotransposon protein, putative, unclassified, expressed
Os01g22920	gibberellin 2-beta-dioxygenase, putative, expressed
Os01g22930	expressed protein
Os01g22954	serine carboxypeptidase, putative, expressed
Os01g22980	OsSCP3 - Putative Serine Carboxypeptidase homologue, expressed
Os01g22990	acidic leucine-rich nuclear phosphoprotein 32-related protein 1, putative, expressed
Os01g23000	expressed protein
Os01g23010	expressed protein
Os01g23020	retrotransposon protein, putative, Ty3-gypsy subclass, expressed
Os01g23040	retrotransposon protein, putative, Ty3-gypsy subclass, expressed
Os01g23050	retrotransposon protein, putative, Ty3-gypsy subclass
Os01g23060	hypothetical protein
Os01g23070	expressed protein
Os01g23080	expressed protein
Os01g23090	retrotransposon protein, putative, Ty1-copia subclass, expressed
Os01g23100	expressed protein
Os01g23110	retrotransposon protein, putative, Ty3-gypsy subclass
Os01g23120	retrotransposon protein, putative, Ty3-gypsy subclass, expressed
Os01g23130	transposon protein, putative, unclassified, expressed
Os01g23144	retrotransposon protein, putative, unclassified, expressed
Os01g23160	retrotransposon protein, putative, unclassified
Os01g23180	retrotransposon protein, putative, unclassified
Os01g23190	retrotransposon protein, putative, Ty3-gypsy subclass
Os01g23200	retrotransposon protein, putative, Ty3-gypsy subclass, expressed
Os01g23210	retrotransposon protein, putative, unclassified, expressed
Os01g23230	retrotransposon protein, putative, unclassified
Os01g23239	retrotransposon protein, putative, Ty3-gypsy subclass, expressed
Os01g23260	hypothetical protein
Os01g23270	retrotransposon protein, putative, Ty3-gypsy subclass, expressed
Os01g23280	retrotransposon protein, putative, unclassified
Os01g23290	retrotransposon protein, putative, unclassified, expressed
Os01g23300	retrotransposon protein, putative, unclassified
Os01g23310	retrotransposon, putative, centromere-specific
Os01g23320	retrotransposon, putative, centromere-specific, expressed
Os01g23330	retrotransposon, putative, centromere-specific, expressed
Os01g23340	expressed protein
Os01g23350	hypothetical protein
Os01g23360	expressed protein
Os01g23370	expressed protein
Os01g23380	stripe rust resistance protein Yr10, putative, expressed
Os01g23390	hypothetical protein
Os01g23400	expressed protein
Os01g23410	transposon protein, putative, unclassified, expressed
Os01g23420	transposon protein, putative, unclassified, expressed
Os01g23430	transposon protein, putative, unclassified, expressed
Os01g23440	expressed protein
Os01g23460	retrotransposon protein, putative, Ty1-copia subclass, expressed
Os01g23470	retrotransposon protein, putative, Ty1-copia subclass, expressed
Os01g23480	expressed protein
Os01g23490	retrotransposon protein, putative, Ty1-copia subclass
[truncated: 53,803 more rows]
