# Supplementary material for: Transcriptome and Cell Physiological Analyses in Different Rice Cultivars Provide New Insights Into Adaptive and Salinity Stress Responses
Source: Front Plant Sci. 2018 Mar 5;9:204. doi: 10.3389/fpls.2018.00204 (PMC5844958; doi:10.3389/fpls.2018.00204)
Supplement: Supplementary file 4 [file Table_4.XLSX]

## Sheet: Gene to KO mapping
Supplementary Table 4. Mapping of rice genes to Kegg Orthologous groups.
MSU GeneID	KO
Os01g58020	K01601
Os01g02890	K08730
Os01g10040	K12638
Os01g25880	K00859
Os01g01510	K14767
Os01g04840	K12196
Os01g05010	K15414
Os01g11260	K01000
Os01g16390	K13457
Os01g16810	K09422
Os01g16960	K00873
Os01g23580	K01507
Os01g26160	K14289
Os01g27730	K14538
Os01g32080	K12261
Os01g34700	K01061
Os01g34890	K11000
Os01g37910	K01369
Os01g40990	K19027
Os01g42630	K15336
Os01g44130	K08245
Os01g48680	K16900
Os01g52470	K03234
Os01g53150	K03978
Os01g56000	K18667
Os01g56940	K10746
Os01g59600	K02727
Os01g60050	K16803
Os01g62900	K12657
Os01g64810	K16675
Os01g65680	K15777
Os01g70020	K17046
Os01g70360	K00654
Os01g01130	K13151
Os01g01302	K00891
Os01g01689	K04728
Os01g01710	K00099
Os01g01830	K01322
Os01g02090	K18749
Os01g02720	K14416
Os01g03020	K01869
Os01g03520	K10581
Os01g03650	K09015
Os01g04920	K06119
Os01g04950	K14638
Os01g05060	K15414
Os01g05630	K11252
Os01g05694	K10703
Os01g05820	K18592
Os01g05900	K11252
Os01g05970	K11252
Os01g06510	K01887
Os01g06600	K00232
Os01g07070	K13098
Os01g07250	K12382
Os01g07376	K03671
Os01g07960	K06130
Os01g08350	K02132
Os01g08450	K07874
Os01g08540	K08737
Os01g08750	K19026
Os01g09450	K14484
Os01g09800	K14508
Os01g10110	K00279
Os01g10130	K11699
Os01g10140	K11699
Os01g10280	K11808
Os01g10600	K09874
Os01g10870	K07198
Os01g11070	K03846
Os01g11110	K06630
Os01g11130	K10643
Os01g11340	K09832
Os01g12090	K02990
Os01g12260	K02150
Os01g12520	K15109
Os01g12570	K00606
Os01g12710	K13606
Os01g12730	K07897
Os01g12810	K17710
Os01g12870	K15029
Os01g12920	K17362
Os01g13100	K18666
Os01g13229	K06627
Os01g13280	K10581
Os01g13350	K08517
Os01g13690	K18482
Os01g13730	K11806
Os01g13760	K09510
Os01g14580	K00031
Os01g14630	K13789
Os01g15850	K15170
Os01g15910	K00963
Os01g16040	K14684
Os01g16110	K18757
Os01g16414	K11662
Os01g16540	K10686
Os01g16850	K11593
Os01g16870	K11593
Os01g16900	K00030
Os01g16930	K04505
Os01g17180	K12176
Os01g17279	K18417
Os01g17430	K17301
Os01g18670	K05658
Os01g19850	K14427
Os01g19970	K09422
Os01g20860	K01115
Os01g20940	K14165
Os01g21034	K01051
Os01g21180	K07575
Os01g21420	K12890
Os01g21820	K03070
Os01g21940	K13111
Os01g21970	K13436
Os01g22230	K00430
Os01g22249	K00430
Os01g22352	K00430
Os01g22910	K04125
Os01g22954	K16297
Os01g23590	K17491
Os01g23620	K07953
Os01g23640	K11866
Os01g24470	K14165
Os01g24750	K06269
Os01g24790	K19861
Os01g25110	K12399
Os01g25240	K06947
Os01g25484	K00366
Os01g27150	K03347
Os01g27170	K03549
Os01g27210	K00799
Os01g27230	K05894
Os01g27750	K13832
Os01g27990	K14015
Os01g29409	K15429
Os01g31690	K02716
Os01g32300	K15186
Os01g32364	K05350
Os01g32660	K04368
Os01g32980	K15115
Os01g33040	K11498
Os01g33230	K02563
Os01g34430	K15202
Os01g34614	K03009
Os01g34780	K12821
Os01g35030	K05658
Os01g36640	K13457
Os01g36890	K12812
Os01g37510	K01462
Os01g37560	K09518
Os01g37760	K00262
Os01g37960	K14664
Os01g38229	K09571
Os01g38359	K09571
Os01g39260	K08955
Os01g39770	K06268
Os01g40050	K12737
Os01g40110	K15263
Os01g40170	K03243
Os01g40250	K14772
Os01g40470	K02146
Os01g40860	K12355
Os01g40870	K12355
Os01g40980	K11136
Os01g41050	K17471
Os01g41834	K00660
Os01g43030	K00670
Os01g43080	K18417
Os01g43250	K14299
Os01g43280	K08237
Os01g43520	K12349
Os01g43870	K17616
Os01g45370	K06941
Os01g45420	K12158
Os01g46020	K03132
Os01g46380	K00053
Os01g46590	K07765
Os01g46760	K14497
Os01g46932	K12189
Os01g46970	K09060
Os01g47070	K01183
Os01g47400	K19355
Os01g47420	K01724
Os01g47540	K17616
Os01g48200	K11000
Os01g48770	K02921
Os01g48910	K01897
Os01g48960	K00264
Os01g49010	K02606
Os01g49150	K10753
Os01g49180	K10747
Os01g49190	K02133
Os01g49430	K03283
Os01g49690	K15498
Os01g49890	K01733
Os01g49940	K06100
Os01g50050	K00787
Os01g50100	K05658
Os01g50980	K03347
Os01g51010	K19476
Os01g51060	K14664
Os01g51154	K09422
Os01g51380	K02147
Os01g51540	K01489
Os01g51630	K10357
Os01g51634	K10357
Os01g52110	K10144
Os01g52240	K08912
Os01g52390	K13199
Os01g53670	K12471
Os01g53700	K01412
Os01g54030	K00029
Os01g54040	K11793
Os01g54270	K17913
Os01g54560	K16055
Os01g54620	K10999
Os01g54860	K05605
Os01g54900	K00748
Os01g54990	K14486
Os01g55300	K03509
Os01g55590	K18660
Os01g55700	K17496
Os01g55950	K01455
Os01g56310	K03644
Os01g56490	K11838
Os01g56600	K03106
Os01g56670	K10085
Os01g56980	K13024
Os01g57350	K04718
Os01g57610	K14487
Os01g57854	K01051
Os01g57890	K09338
Os01g58038	K02724
Os01g58100	K00422
Os01g58220	K03113
Os01g58390	K01094
Os01g59350	K14431
Os01g59530	K02183
Os01g59800	K12190
Os01g59930	K00326
Os01g59990	K02896
Os01g60450	K00487
Os01g61510	K03320
Os01g61560	K15892
Os01g61780	K02154
Os01g62020	K08678
Os01g62410	K09422
Os01g62570	K07870
Os01g62620	K18932
Os01g62820	K03126
Os01g63180	K05909
Os01g63200	K05909
Os01g63260	K09591
Os01g63420	K13463
Os01g63580	K13508
Os01g63820	K18998
Os01g63870	K14611
Os01g63900	K10570
Os01g64000	K14432
Os01g64490	K08857
Os01g64750	K05841
Os01g64770	K14948
Os01g64820	K02320
Os01g64890	K16075
Os01g64900	K11267
Os01g64960	K03542
Os01g65090	K15849
Os01g65190	K14638
Os01g65220	K12619
Os01g65610	K19861
Os01g65730	K05302
Os01g65880	K15382
Os01g65950	K17362
Os01g66030	K09264
Os01g66520	K07179
Os01g67000	K03969
Os01g67220	K01188
Os01g67250	K06670
Os01g67340	K13436
Os01g67410	K09285
Os01g67510	K03553
Os01g67740	K06674
Os01g67980	K16292
Os01g68060	K16280
Os01g68120	K11592
Os01g68324	K12667
Os01g68760	K12865
Os01g68810	K12879
Os01g69070	K13947
Os01g69130	K17065
Os01g69210	K01228
Os01g69990	K18730
Os01g70060	K15559
Os01g70100	K16675
Os01g70490	K03549
Os01g70520	K01188
Os01g70550	K10532
Os01g70960	K00413
Os01g71240	K01537
Os01g71300	K01070
Os01g71960	K08991
Os01g72140	K00799
Os01g72220	K15542
Os01g72250	K13421
Os01g72340	K01190
Os01g72650	K12837
Os01g72780	K14794
Os01g72880	K08734
Os01g72940	K01613
Os01g73000	K16280
Os01g73130	K02155
Os01g73450	K09903
Os01g73690	K18213
Os01g74030	K17943
Os01g74180	K12397
Os01g74350	K01507
Os01g74650	K01738
Os01g01060	K02989
Os01g01080	K01634
Os01g01120	K16054
Os01g01190	K01114
Os01g01307	K13250
Os01g01312	K10841
Os01g01350	K12198
Os01g01369	K01824
Os01g01484	K10571
Os01g01610	K13628
Os01g01700	K03868
Os01g01720	K13343
Os01g01960	K11644
Os01g02020	K00626
Os01g02050	K01595
Os01g02080	K03768
Os01g02190	K09874
Os01g02200	K08332
Os01g02880	K01623
Os01g02884	K14442
Os01g03070	K03254
Os01g03270	K04506
Os01g03290	K04506
Os01g03410	K04506
Os01g03429	K04506
Os01g03710	K01809
Os01g03720	K09422
Os01g03950	K15925
Os01g04030	K12948
Os01g04110	K15139
Os01g04130	K01056
Os01g04260	K00227
Os01g04340	K13993
Os01g04350	K13993
Os01g04360	K13993
Os01g04370	K13993
Os01g04380	K13993
Os01g04730	K02898
Os01g04750	K09287
Os01g04800	K09287
Os01g04814	K12196
Os01g04870	K10140
Os01g04910	K15901
Os01g04990	K14684
Os01g05050	K15414
Os01g05120	K14016
Os01g05130	K12593
Os01g05420	K17498
Os01g05490	K01803
Os01g05610	K11252
Os01g05670	K10258
Os01g05680	K11713
Os01g05710	K10703
Os01g05720	K10703
Os01g05744	K10703
Os01g05800	K03217
Os01g05810	K18592
Os01g06010	K11252
Os01g06020	K01876
Os01g06230	K14488
Os01g06290	K12896
Os01g06454	K09539
Os01g06490	K16297
Os01g06550	K15683
Os01g06660	K01568
Os01g06852	K17604
Os01g07080	K14809
Os01g07090	K17508
Os01g07110	K08775
Os01g07310	K15285
Os01g07430	K09422
Os01g07450	K09422
Os01g07500	K16903
Os01g07530	K06617
Os01g07720	K03845
Os01g07730	K15283
Os01g07740	K12823
Os01g07760	K01115
Os01g07770	K00430
Os01g07910	K00326
Os01g07920	K00472
Os01g07950	K07390
Os01g08200	K11836
Os01g08220	K04124
Os01g08280	K18404
Os01g08310	K11584
Os01g08320	K14484
Os01g08400	K08490
Os01g08560	K09489
Os01g08660	K09875
Os01g08700	K12124
Os01g08760	K14156
Os01g08770	K14768
Os01g08820	K11380
Os01g08850	K06947
Os01g08860	K13993
Os01g08970	K09272
Os01g09000	K01886
Os01g09030	K10712
Os01g09260	K00279
Os01g09305	K13144
Os01g09320	K00029
Os01g09460	K00844
Os01g09510	K02943
Os01g09560	K01412
Os01g09570	K00850
Os01g09580	K08850
Os01g09590	K09422
Os01g09700	K01762
Os01g09830	K03676
Os01g10050	K12823
Os01g10290	K08343
Os01g10320	K09338
Os01g10350	K14313
Os01g10370	K09286
Os01g10504	K09264
Os01g10590	K16223
Os01g10690	K03504
Os01g10820	K02868
Os01g10850	K00430
Os01g10940	K00789
Os01g11054	K01595
Os01g11150	K04125
Os01g11270	K09832
Os01g11280	K09832
Os01g11300	K09832
Os01g11370	K13117
Os01g11490	K19038
Os01g11500	K19038
Os01g11670	K09645
Os01g11860	K03152
Os01g11880	K03152
Os01g11940	K16223
Os01g12130	K15382
Os01g12160	K14506
Os01g12470	K15119
Os01g12490	K11816
Os01g12560	K00606
Os01g12700	K09422
Os01g12800	K13348
Os01g12830	K15919
Os01g12900	K04392
Os01g12910	K17362
Os01g13030	K14484
Os01g13080	K02942
Os01g13090	K18666
Os01g13120	K09873
Os01g13130	K09873
Os01g13150	K00784
Os01g13170	K10581
Os01g13190	K00013
Os01g13250	K11344
Os01g13260	K06627
Os01g13310	K03164
Os01g13370	K04506
Os01g13430	K18423
Os01g13470	K13162
Os01g13480	K17479
Os01g13520	K14486
Os01g13550	K01177
Os01g13570	K15637
Os01g13700	K07466
Os01g13770	K15283
Os01g14040	K07560
Os01g14090	K10406
Os01g14370	K04498
Os01g14610	K10733
Os01g14830	K02906
Os01g14860	K03083
Os01g14870	K13152
Os01g14900	K13508
Os01g14980	K10740
Os01g15010	K07953
Os01g15039	K01051
Os01g15110	K08488
Os01g15260	K10418
Os01g15310	K12623
Os01g15480	K17545
Os01g15540	K10406
Os01g15810	K00430
Os01g15830	K00430
Os01g15840	K17964
Os01g15860	K12855
Os01g16010	K12861
Os01g16020	K10960
Os01g16030	K07937
Os01g16090	K12741
Os01g16190	K03030
Os01g16200	K13963
Os01g16220	K19347
Os01g16240	K02183
Os01g16290	K02470
Os01g16350	K01640
Os01g16370	K13457
Os01g16400	K13457
Os01g16450	K00430
Os01g16520	K01885
Os01g16530	K01358
Os01g16640	K10881
Os01g16650	K06688
Os01g16660	K17604
Os01g16714	K11816
Os01g16750	K11816
Os01g16890	K02908
Os01g16910	K11518
Os01g16940	K11755
Os01g16950	K11982
Os01g16970	K08288
Os01g17010	K14802
Os01g17150	K19034
Os01g17170	K04035
Os01g17190	K02183
Os01g17240	K08193
Os01g17260	K14431
Os01g17330	K03264
Os01g17402	K05868
Os01g18050	K07375
Os01g18100	K09651
Os01g18110	K09753
Os01g18120	K09753
Os01g18210	K03768
Os01g18240	K09422
Os01g18280	K15053
Os01g18320	K00231
Os01g18360	K14484
Os01g18630	K08245
Os01g18800	K07198
Os01g18860	K00789
Os01g18890	K00430
Os01g18900	K00430
Os01g18910	K00430
Os01g18930	K00430
Os01g18950	K00430
Os01g18970	K00430
Os01g19020	K00430
Os01g19130	K14803
Os01g19140	K01409
Os01g19150	K03083
Os01g19220	K15920
Os01g19260	K08900
Os01g19330	K09422
Os01g19390	K13508
Os01g19440	K01051
Os01g19450	K01648
Os01g19750	K01183
Os01g19840	K02905
Os01g20980	K01051
Os01g21160	K09699
Os01g21240	K13457
Os01g21320	K08678
Os01g21380	K00306
Os01g21610	K08869
Os01g22010	K00789
Os01g22336	K00430
Os01g22370	K00430
Os01g22390	K17601
Os01g22490	K02977
Os01g22520	K00382
Os01g22560	K13508
Os01g22570	K13508
Os01g22600	K15121
Os01g22920	K04125
Os01g22980	K16297
Os01g23380	K13457
Os01g23610	K00382
Os01g23630	K03127
Os01g23740	K09584
Os01g24680	K10527
Os01g24690	K02893
Os01g24820	K13457
Os01g24920	K10798
Os01g24940	K10798
Os01g25065	K02112
Os01g25100	K00799
Os01g25370	K08592
Os01g25440	K00949
Os01g25610	K02987
Os01g25820	K13447
Os01g27020	K08819
Os01g27040	K11654
Os01g27140	K03676
Os01g27160	K03347
Os01g27240	K05894
Os01g27260	K00799
Os01g27340	K00799
Os01g27360	K00799
Os01g27380	K00799
Os01g27390	K00799
Os01g27480	K00799
Os01g27490	K05277
Os01g27520	K01893
Os01g27630	K00799
Os01g27700	K05909
Os01g27770	K13832
Os01g28030	K00430
Os01g28450	K13449
Os01g28500	K13449
Os01g28600	K07195
Os01g28680	K11801
Os01g28690	K14297
Os01g29150	K15639
Os01g31270	K17099
Os01g31470	K11866
Os01g31610	K01866
Os01g31680	K03118
Os01g31760	K10781
Os01g31800	K11251
Os01g31870	K12347
Os01g31980	K03327
Os01g32120	K13448
Os01g32350	K01358
Os01g32750	K03131
Os01g32800	K03039
Os01g32880	K12396
Os01g32930	K12795
Os01g33030	K14847
Os01g33050	K02896
Os01g33080	K17275
Os01g33300	K01213
Os01g33360	K09490
Os01g33810	K13457
Os01g34190	K12840
Os01g34200	K14782
Os01g34350	K11699
Os01g34390	K02257
Os01g34560	K15397
Os01g34620	K07390
Os01g34870	K06676
Os01g34880	K11000
Os01g34930	K11000
Os01g34970	K05658
Os01g35170	K03439
Os01g35850	K04392
Os01g36070	K15382
Os01g36240	K00430
Os01g36390	K02212
Os01g36460	K09422
Os01g36620	K01728
Os01g36720	K02575
Os01g36860	K12823
Os01g36920	K12812
Os01g36930	K11843
Os01g37590	K14638
Os01g37690	K07300
Os01g37750	K00799
Os01g37800	K07874
Os01g37837	K01875
Os01g37842	K14291
Os01g37980	K08493
Os01g38180	K09571
Os01g38510	K09481
Os01g38530	K12125
Os01g38580	K17913
Os01g38620	K18740
Os01g38950	K02218
Os01g38970	K01955
Os01g38990	K15084
Os01g39010	K02914
Os01g39020	K09419
Os01g39250	K08955
Os01g39270	K18121
Os01g39280	K06215
Os01g39350	K08818
Os01g39630	K10870
Os01g39650	K14801
Os01g39790	K06889
Os01g39800	K06889
Os01g39810	K05286
Os01g39850	K08066
Os01g39860	K05933
Os01g39960	K06444
Os01g40094	K14497
Os01g40150	K03243
Os01g40200	K10357
Os01g40340	K15501
Os01g40360	K15015
Os01g40400	K06067
Os01g40410	K15015
Os01g40570	K15040
Os01g40620	K18164
Os01g40630	K06966
Os01g40640	K02945
Os01g40670	K09422
Os01g40820	K08955
Os01g40840	K08287
Os01g41030	K02897
Os01g41400	K15015
Os01g41420	K15015
Os01g41510	K06268
Os01g41565	K14168
Os01g41610	K02140
Os01g41630	K04354
Os01g41660	K13248
Os01g41670	K13103
Os01g41710	K08912
Os01g41880	K13199
Os01g41890	K13457
Os01g42040	K13960
Os01g42070	K10401
Os01g42090	K15382
Os01g42110	K15382
Os01g42430	K03661
Os01g42650	K02265
Os01g42690	K06130
Os01g42820	K12741
Os01g42850	K08337
Os01g42950	K17541
Os01g42980	K02890
Os01g43020	K01937
Os01g43100	K17506
Os01g43120	K17679
Os01g43130	K17679
Os01g43150	K08955
Os01g43170	K14948
Os01g43180	K09422
Os01g43220	K17525
Os01g43230	K09422
Os01g43270	K08237
Os01g43390	K01599
Os01g43410	K13412
Os01g43490	K01184
Os01g43540	K12795
Os01g43580	K10393
Os01g43590	K09419
Os01g43890	K09645
Os01g44069	K13508
Os01g44210	K02909
Os01g44220	K00975
Os01g44260	K13082
Os01g44330	K05909
Os01g44340	K01051
Os01g44394	K14298
Os01g44980	K01462
Os01g45070	K01462
Os01g45090	K09422
Os01g45190	K13025
Os01g45274	K01673
Os01g45390	K07023
Os01g45400	K12158
Os01g45450	K08900
Os01g45460	K15889
Os01g45530	K03111
Os01g45550	K13947
Os01g45570	K09338
Os01g45730	K18753
Os01g45750	K03453
Os01g45760	K11816
Os01g45860	K14494
Os01g45910	K03301
Os01g46060	K14546
Os01g46070	K00026
Os01g46570	K01937
Os01g46580	K05758
Os01g46610	K00031
Os01g46750	K01897
Os01g46860	K08176
Os01g46926	K06689
Os01g46940	K04713
Os01g46950	K01792
Os01g46980	K02150
Os01g47080	K00873
Os01g47256	K03681
Os01g47262	K11866
Os01g47330	K02935
Os01g47410	K08245
Os01g47550	K00852
Os01g47660	K02882
Os01g47690	K17725
Os01g47730	K07904
Os01g47750	K12836
Os01g48060	K14486
Os01g48210	K03514
Os01g48270	K07767
Os01g48280	K10580
Os01g48300	K02116
Os01g48444	K14484
Os01g48580	K10581
Os01g48690	K02968
Os01g48700	K04683
Os01g48720	K03023
Os01g48810	K03135
Os01g48920	K08334
Os01g48980	K05289
Os01g48990	K15918
Os01g49000	K07767
Os01g49024	K08730
Os01g49060	K14137
Os01g49110	K14137
Os01g49120	K03327
Os01g49160	K09422
Os01g49200	K16732
Os01g49270	K12867
Os01g49290	K14753
Os01g49320	K01183
Os01g49330	K00604
Os01g49350	K19476
Os01g49380	K01054
Os01g49390	K10760
Os01g49470	K16276
Os01g49680	K10843
Os01g49710	K00799
Os01g49720	K00799
Os01g49830	K09287
Os01g49900	K01056
Os01g50030	K05929
Os01g50032	K05929
Os01g50080	K05658
Os01g50110	K09422
Os01g50160	K05658
Os01g50460	K15382
Os01g50720	K09422
Os01g50760	K00787
Os01g50770	K12393
Os01g50820	K02575
Os01g51020	K02903
Os01g51040	K19327
Os01g51120	K08493
Os01g51170	K00671
Os01g51200	K02218
Os01g51210	K06966
Os01g51250	K15084
Os01g51260	K09422
Os01g51280	K03787
Os01g51300	K10752
Os01g51320	K12259
Os01g51390	K17732
Os01g51410	K00281
Os01g51420	K06268
Os01g51450	K11279
Os01g51550	K00430
Os01g51620	K06961
Os01g51632	K10357
Os01g51700	K07897
Os01g51770	K15040
Os01g51780	K13947
Os01g51920	K14156
Os01g52050	K13415
Os01g52130	K17471
Os01g52200	K02140
Os01g52214	K03940
Os01g52230	K13248
Os01g52260	K00640
Os01g52400	K00677
Os01g52410	K09422
Os01g52450	K00844
Os01g52490	K02974
Os01g52500	K00029
Os01g52550	K05658
Os01g52710	K13648
Os01g52720	K18159
Os01g53000	K16055
Os01g53060	K13348
Os01g53200	K11816
Os01g53220	K09419
Os01g53280	K02887
Os01g53294	K13447
Os01g53450	K00652
Os01g53560	K08073
Os01g53600	K05954
Os01g53630	K16287
Os01g53680	K00850
Os01g53710	K14165
Os01g53800	K01301
Os01g53810	K01301
Os01g53880	K14484
Os01g53890	K15507
Os01g53900	K03234
Os01g53930	K00844
Os01g53990	K01051
Os01g54010	K01301
Os01g54020	K01867
Os01g54050	K14490
Os01g54080	K10406
Os01g54240	K14304
Os01g54300	K19355
Os01g54370	K01465
Os01g54490	K16223
Os01g54515	K14638
Os01g54540	K02871
Os01g54550	K09419
Os01g54580	K15280
Os01g54590	K07904
Os01g54870	K02882
Os01g54880	K08288
Os01g54910	K06207
Os01g55030	K07466
Os01g55040	K11000
Os01g55110	K19038
Os01g55170	K15191
Os01g55240	K04125
Os01g55260	K07767
Os01g55270	K04507
Os01g55350	K01595
Os01g55360	K00981
Os01g55500	K14611
Os01g55510	K10418
Os01g55540	K14454
Os01g55549	K09338
Os01g55600	K14638
Os01g55610	K14638
Os01g55620	K13051
Os01g55640	K04506
Os01g55650	K14674
Os01g55780	K01126
Os01g55799	K07195
Os01g55830	K00799
Os01g55870	K01850
Os01g55900	K07447
Os01g55940	K14487
Os01g55974	K01493
Os01g56010	K13963
Os01g56050	K03327
Os01g56070	K10666
Os01g56110	K14411
Os01g56150	K01285
Os01g56200	K14508
Os01g56300	K12617
Os01g56380	K01592
Os01g56420	K14686
Os01g56430	K14686
Os01g56510	K05349
Os01g56540	K11433
Os01g56550	K03139
Os01g56560	K18588
Os01g56610	K00547
Os01g56620	K06176
Os01g56680	K02721
Os01g56810	K00279
Os01g57073	K01408
Os01g57082	K01408
Os01g57210	K18643
Os01g57260	K12184
Os01g57360	K13513
Os01g57420	K00901
Os01g57440	K15341
Os01g57460	K19054
Os01g57570	K03809
Os01g57730	K00430
Os01g57870	K13459
Os01g57910	K11884
Os01g57930	K08744
Os01g57942	K02635
Os01g57945	K02637
Os01g57946	K03040
Os01g57954	K02518
Os01g57956	K02874
Os01g57958	K02878
Os01g57962	K02690
Os01g57964	K02689
Os01g58000	K02114
Os01g58010	K02126
Os01g58022	K05582
Os01g58024	K05581
Os01g58194	K17609
Os01g58380	K00074
Os01g58400	K10695
Os01g58550	K01246
Os01g58610	K00927
Os01g58680	K01142
Os01g58690	K01142
Os01g58740	K00006
Os01g58780	K11982
Os01g58790	K00919
Os01g58860	K13947
Os01g59060	K02914
Os01g59120	K05868
Os01g59140	K03013
Os01g59150	K07375
Os01g59340	K01464
Os01g59360	K13412
Os01g59500	K14769
Os01g59620	K11420
Os01g59660	K09422
Os01g59730	K02908
Os01g59750	K02503
Os01g59760	K14432
Os01g59790	K07937
Os01g59819	K01188
Os01g59840	K01188
Os01g59860	K14404
Os01g59920	K01738
Os01g60080	K00423
Os01g60190	K15633
Os01g60260	K14945
Os01g60360	K06689
Os01g60410	K06689
Os01g60440	K08876
Os01g60660	K15437
Os01g60780	K15285
Os01g60790	K02976
Os01g61080	K13424
Os01g61160	K05909
Os01g61210	K14496
Os01g61240	K08059
Os01g61350	K17479
Os01g61380	K00026
Os01g61410	K17871
Os01g61550	K03320
Os01g61590	K13412
Os01g61640	K15731
Os01g61690	K16297
Os01g61814	K02973
Os01g61920	K11254
Os01g62000	K01728
Os01g62040	K04499
Os01g62080	K08287
Os01g62210	K02879
Os01g62230	K11252
Os01g62244	K10575
Os01g62290	K03283
Os01g62350	K02920
Os01g62370	K12471
Os01g62420	K01803
Os01g62480	K05909
Os01g62490	K05909
Os01g62500	K08956
Os01g62600	K05909
Os01g62610	K01802
Os01g62650	K17943
Os01g62760	K14497
Os01g62840	K00966
Os01g62950	K07904
Os01g63160	K09422
Os01g63190	K05909
Os01g63250	K11863
Os01g63270	K00688
Os01g63380	K17604
Os01g63540	K15401
Os01g63710	K02213
Os01g63770	K13946
Os01g63780	K14306
Os01g63830	K11778
Os01g63840	K02527
Os01g63890	K12873
Os01g63910	K15200
Os01g63940	K03126
Os01g64020	K14431
Os01g64090	K02865
Os01g64100	K01183
Os01g64110	K01183
Os01g64120	K02639
Os01g64280	K17917
Os01g64520	K00365
Os01g64630	K10355
Os01g64640	K11253
Os01g64650	K08516
Os01g64660	K03841
Os01g64670	K01507
Os01g64690	K12622
Os01g64730	K14432
Os01g64970	K14498
Os01g64990	K05293
Os01g65000	K03320
Os01g65100	K14638
Os01g65110	K14638
Os01g65120	K14638
Os01g65140	K14638
Os01g65150	K14638
Os01g65169	K14638
Os01g65200	K14638
Os01g65210	K14638
Os01g65230	K06276
Os01g65260	K00764
Os01g65370	K09422
Os01g65410	K00600
Os01g65450	K17618
Os01g65500	K05016
Os01g65580	K06638
Os01g65690	K15777
Os01g65830	K03921
Os01g65850	K11643
Os01g65890	K15340
Os01g65902	K02634
Os01g65920	K03875
Os01g65940	K04730
Os01g66180	K08738
Os01g66300	K14945
Os01g66330	K03544
Os01g66360	K00991
Os01g66500	K01952
Os01g66510	K08472
Os01g66560	K03108
Os01g66580	K03026
Os01g66700	K12373
Os01g66710	K01184
Os01g66730	K03681
Os01g66940	K00847
Os01g67054	K08057
Os01g67100	K10750
Os01g67134	K02932
Os01g67160	K07760
Os01g67180	K01166
Os01g67190	K01166
Os01g67490	K18342
Os01g67520	K14190
Os01g67560	K09775
Os01g67590	K01392
Os01g67630	K14638
Os01g67640	K14638
Os01g67720	K08869
Os01g67770	K14491
Os01g67810	K07195
Os01g67820	K07195
Os01g67860	K01623
Os01g67960	K05291
Os01g68040	K16075
Os01g68310	K14765
Os01g68320	K12823
Os01g68440	K15210
Os01g68480	K03671
Os01g68540	K12462
Os01g68620	K09597
Os01g68680	K09667
Os01g68710	K09569
Os01g68750	K12400
Os01g68770	K17285
Os01g68940	K12160
Os01g68950	K12160
Os01g69030	K00696
Os01g69080	K03921
Os01g69110	K11368
Os01g69230	K07195
Os01g69920	K14489
Os01g69950	K02899
Os01g69970	K14791
Os01g70010	K02936
Os01g70050	K14488
Os01g70080	K13457
Os01g70090	K12663
Os01g70130	K08819
Os01g70140	K04649
Os01g70170	K00616
Os01g70220	K11420
Os01g70300	K00928
Os01g70330	K17560
Os01g70370	K00654
Os01g70380	K00654
Os01g70525	K08081
Os01g70570	K13511
Os01g70580	K00949
Os01g70660	K03549
Os01g70770	K00799
Os01g70800	K15108
Os01g70920	K03347
Os01g70940	K03549
Os01g70990	K03676
Os01g71190	K08903
Os01g71200	K13207
Os01g71230	K03626
Os01g71270	K03265
Os01g71280	K00006
Os01g71310	K00279
Os01g71320	K00844
Os01g71690	K03553
Os01g71770	K14411
Os01g71800	K06129
Os01g71990	K00286
Os01g72000	K08332
Os01g72020	K14508
Os01g72090	K08101
Os01g72100	K13448
Os01g72120	K00799
Os01g72130	K00799
Os01g72150	K00799
Os01g72160	K00799
Os01g72170	K00799
Os01g72205	K06997
Os01g72230	K12486
Os01g72240	K13421
Os01g72280	K17969
Os01g72330	K14492
Os01g72350	K07047
Os01g72520	K01114
Os01g72680	K13459
Os01g72690	K00858
Os01g72790	K08819
Os01g72800	K03110
Os01g72890	K14325
Os01g72960	K06170
Os01g72980	K03495
Os01g73070	K07466
Os01g73140	K12162
Os01g73160	K02947
Os01g73170	K00430
Os01g73190	K00430
Os01g73200	K00430
Os01g73220	K00430
Os01g73230	K08498
Os01g73300	K08516
Os01g73310	K10355
Os01g73420	K15111
Os01g73430	K16251
Os01g73514	K01469
Os01g73540	K02221
Os01g73550	K01412
Os01g73580	K01193
Os01g73680	K01267
Os01g73760	K00791
Os01g73790	K12449
Os01g73880	K03259
Os01g73890	K03123
Os01g73980	K16290
Os01g74000	K00006
Os01g74040	K11982
Os01g74110	K14709
Os01g74146	K03364
Os01g74152	K07025
Os01g74170	K11550
Os01g74190	K06941
Os01g74410	K09422
Os01g74450	K09873
Os01g74470	K05658
Os01g74500	K19199
Os01g74520	K06127
Os01g74530	K01102
Os01g74580	K09523
Os01g74640	K15103
Os02g41860	K09872
Os02g06300	K03596
Os02g10070	K01647
Os02g21190	K15199
Os02g31940	K03549
Os02g53120	K02365
Os02g01440	K13427
Os02g02170	K02575
Os02g02360	K11883
Os02g08370	K05610
Os02g10260	K07277
Os02g10480	K12486
Os02g17534	K13681
Os02g24634	K02706
Os02g25910	K11253
Os02g30200	K03921
Os02g30800	K02324
Os02g33860	K13124
Os02g35140	K14486
Os02g36264	K04121
Os02g37800	K06129
Os02g38810	K03037
Os02g43090	K10781
Os02g43280	K00128
Os02g47790	K08232
Os02g48840	K04459
Os02g49080	K14945
Os02g49530	K13120
Os02g49986	K09422
Os02g52700	K01176
Os02g54120	K12605
Os02g55880	K06268
Os02g56110	K12391
Os02g58020	K06158
Os02g01030	K09560
Os02g01150	K15893
Os02g01180	K10401
Os02g01590	K01193
Os02g02050	K11643
Os02g02210	K16871
Os02g02290	K11647
Os02g02320	K16298
Os02g02570	K08339
Os02g02840	K04392
Os02g02930	K15086
Os02g03040	K12893
Os02g03100	K00011
Os02g03410	K13412
Os02g03580	K09060
Os02g03600	K09510
Os02g04010	K15188
Os02g04100	K02725
Os02g04270	K02331
Os02g04480	K12830
Os02g04690	K01853
Os02g04710	K01853
Os02g04750	K01853
Os02g04970	K14303
Os02g05320	K00902
Os02g05620	K07195
Os02g05660	K13116
Os02g05700	K12115
Os02g05880	K16251
Os02g06480	K07152
Os02g06500	K12599
Os02g06640	K08770
Os02g06890	K13719
Os02g07060	K07375
Os02g07240	K10745
Os02g07310	K11593
Os02g07340	K17263
Os02g07760	K17761
Os02g07920	K13105
Os02g08320	K07297
Os02g08410	K01850
Os02g08490	K03695
Os02g09130	K18932
Os02g09720	K05658
Os02g09750	K06443
Os02g09780	K16750
Os02g10020	K02178
Os02g10190	K09955
Os02g10230	K07238
Os02g10290	K17686
Os02g10320	K09458
Os02g10400	K11778
Os02g10790	K14310
Os02g10970	K09566
Os02g11020	K15639
Os02g11070	K15397
Os02g11830	K17302
Os02g12360	K17602
Os02g12570	K14399
Os02g12600	K15264
Os02g12650	K08776
Os02g12794	K03233
Os02g13130	K13210
Os02g13990	K11092
Os02g14059	K02868
Os02g14630	K08237
Os02g14680	K08237
Os02g14730	K11855
Os02g14770	K01595
Os02g14900	K11000
Os02g14929	K09495
Os02g15580	K05391
Os02g15594	K17506
Os02g15870	K03639
Os02g16630	K01817
Os02g17650	K09834
Os02g18510	K13457
Os02g18820	K17985
Os02g18830	K14568
Os02g18930	K06268
Os02g19140	K04506
Os02g19804	K13127
Os02g19880	K12606
Os02g19924	K00815
Os02g20860	K07555
Os02g21009	K07300
Os02g21650	K14009
Os02g21750	K05658
Os02g21880	K13115
Os02g23890	K12275
Os02g24190	K15188
Os02g24340	K13506
Os02g24612	K02967
Os02g25580	K15292
Os02g25870	K03267
Os02g26650	K00213
Os02g27030	K01373
Os02g27110	K19525
Os02g27130	K19525
Os02g27790	K12828
Os02g27810	K16904
Os02g27940	K06268
Os02g28074	K12619
Os02g29464	K10866
Os02g29600	K15404
Os02g30624	K12625
Os02g30900	K13430
Os02g31100	K19363
Os02g31220	K12617
Os02g32200	K17362
Os02g32350	K15979
Os02g32504	K10532
Os02g32570	K15505
Os02g32660	K00700
Os02g32860	K10798
Os02g34850	K11423
Os02g35160	K15027
Os02g35190	K05016
Os02g35210	K13457
Os02g35490	K08472
Os02g35500	K18121
Os02g35630	K03544
Os02g35720	K12947
Os02g36220	K04121
Os02g36400	K11842
Os02g36550	K01922
Os02g37000	K17080
Os02g37654	K06129
Os02g37700	K06129
Os02g37770	K06129
Os02g37830	K08857
Os02g37920	K10858
Os02g38050	K17987
Os02g38160	K00737
Os02g38250	K18723
Os02g38680	K11137
Os02g39040	K15032
Os02g39160	K03526
Os02g39430	K06627
Os02g39550	K17800
Os02g39570	K01653
Os02g39800	K11423
Os02g39850	K13065
Os02g39890	K12883
Os02g40070	K09285
Os02g40280	K11593
Os02g40430	K16578
Os02g40450	K15271
Os02g40784	K15404
Os02g41470	K04567
Os02g41550	K12119
Os02g41650	K10775
Os02g42040	K14327
Os02g42134	K12489
Os02g42250	K17508
Os02g42310	K16297
Os02g42330	K13035
Os02g42690	K10666
Os02g42860	K12614
Os02g43912	K04715
Os02g44230	K01087
Os02g44520	K01280
Os02g44980	K14209
Os02g45110	K05925
Os02g45250	K09338
Os02g46130	K01876
Os02g46260	K16296
Os02g46450	K11320
Os02g46650	K11855
Os02g46680	K05658
Os02g46730	K11971
Os02g46910	K08235
Os02g47180	K03363
Os02g47940	K00817
Os02g48330	K00021
Os02g48360	K00895
Os02g48620	K03255
Os02g48740	K17275
Os02g48770	K08241
Os02g48950	K06689
Os02g49070	K12486
Os02g49160	K14484
Os02g49270	K14835
Os02g49510	K14207
Os02g49620	K14545
Os02g50150	K17991
Os02g50330	K11699
Os02g50360	K06171
Os02g50550	K01528
Os02g50799	K09291
Os02g50820	K14611
Os02g51180	K03869
Os02g51290	K17279
Os02g51430	K06110
Os02g51450	K15032
Os02g51660	K07053
Os02g51830	K01892
Os02g52390	K06972
Os02g52460	K10904
Os02g52510	K10875
Os02g52590	K13681
Os02g52870	K11982
Os02g53160	K18045
Os02g53230	K15172
Os02g53340	K05391
Os02g53520	K11498
Os02g53680	K07466
Os02g54200	K15032
Os02g54254	K14157
Os02g54640	K05387
Os02g54820	K16055
Os02g54890	K08679
Os02g55180	K11855
Os02g55560	K14803
Os02g55910	K03715
Os02g56200	K08869
Os02g56540	K10398
Os02g56565	K06927
Os02g56970	K07393
Os02g57040	K00121
Os02g57190	K10357
Os02g57220	K05757
Os02g57290	K15747
Os02g57450	K06269
Os02g57590	K14563
Os02g57660	K00889
Os02g58080	K15378
Os02g58340	K01414
Os02g58460	K12864
Os02g58490	K11593
Os02g58560	K11000
Os02g58590	K00726
Os02g58730	K04392
Os02g01010	K09580
Os02g01100	K15015
Os02g01110	K02520
Os02g01160	K03094
Os02g01170	K10590
Os02g01200	K17479
Os02g01230	K02988
Os02g01250	K11088
Os02g01280	K04077
Os02g01332	K02940
Os02g01340	K02641
Os02g01350	K14557
Os02g01500	K00627
Os02g01510	K00016
Os02g01560	K02987
Os02g01740	K12854
Os02g01760	K01597
Os02g01860	K17604
Os02g01880	K12854
Os02g01920	K01597
Os02g01940	K15601
Os02g02000	K10528
Os02g02090	K01802
Os02g02110	K05286
Os02g02130	K02922
Os02g02150	K06877
Os02g02190	K02575
Os02g02230	K05917
Os02g02340	K13508
Os02g02370	K09422
Os02g02380	K10143
Os02g02400	K03781
Os02g02410	K09490
Os02g02424	K09191
Os02g02510	K03012
Os02g02530	K09595
Os02g02540	K05387
Os02g02550	K01802
Os02g02560	K00963
Os02g02690	K16587
Os02g02720	K08503
Os02g02750	K00993
Os02g02830	K06689
Os02g02860	K01885
Os02g02870	K09250
Os02g02880	K06970
Os02g02890	K01802
Os02g02920	K17338
Os02g02960	K14324
Os02g02990	K03245
Os02g03060	K02206
Os02g03070	K13335
Os02g03110	K00999
Os02g03260	K01703
Os02g03310	K13162
Os02g03340	K03143
Os02g03400	K16732
Os02g03440	K11097
Os02g03450	K08495
Os02g03540	K00948
Os02g03550	K08235
Os02g03570	K13993
Os02g03610	K07977
Os02g03620	K04506
Os02g03740	K08681
Os02g03760	K19042
Os02g03870	K05349
Os02g03880	K17769
Os02g04040	K06669
Os02g04050	K06669
Os02g04060	K06669
Os02g04080	K06669
Os02g04120	K02201
Os02g04170	K00278
Os02g04240	K06632
Os02g04320	K14004
Os02g04460	K02906
Os02g04490	K04498
Os02g04630	K07300
Os02g04660	K02516
Os02g04700	K01876
Os02g04725	K09658
Os02g04730	K01853
Os02g04740	K03635
Os02g04760	K01853
Os02g04840	K12446
Os02g04950	K12828
Os02g05050	K14488
Os02g05060	K14488
Os02g05310	K12828
Os02g05330	K03257
Os02g05340	K03028
Os02g05400	K00902
Os02g05410	K12828
Os02g05480	K04371
Os02g05630	K17506
Os02g05640	K09338
Os02g05830	K01602
Os02g06340	K12483
Os02g06360	K06041
Os02g06490	K12196
Os02g06588	K15192
Os02g06592	K15192
Os02g06630	K00430
Os02g06700	K02955
Os02g07040	K01942
Os02g07044	K01011
Os02g07070	K13094
Os02g07110	K14488
Os02g07120	K17263
Os02g07150	K03188
Os02g07160	K00457
Os02g07230	K01749
Os02g07260	K00927
Os02g07350	K01092
Os02g07410	K02437
Os02g07450	K08066
Os02g07490	K00134
Os02g07630	K17686
Os02g07670	K03190
Os02g07720	K00968
Os02g07870	K02145
Os02g07890	K02900
Os02g08010	K01537
Os02g08018	K01537
Os02g08030	K01792
Os02g08090	K11098
Os02g08100	K01904
Os02g08180	K07342
Os02g08240	K08835
Os02g08260	K07023
Os02g08300	K10839
Os02g08360	K12842
Os02g08364	K17499
Os02g08420	K09753
Os02g08480	K14016
Os02g08500	K14491
Os02g08520	K02735
Os02g09060	K10632
Os02g09100	K01870
Os02g09120	K01870
Os02g09150	K01507
Os02g09170	K00696
Os02g09480	K09422
Os02g09490	K00083
Os02g09600	K15131
Os02g09650	K09286
Os02g09670	K09422
Os02g09790	K13457
Os02g09810	K14207
Os02g09840	K11583
Os02g09930	K13680
Os02g10050	K15135
Os02g10060	K11649
Os02g10120	K00454
Os02g10130	K16810
Os02g10140	K14431
Os02g10180	K09523
Os02g10220	K09529
Os02g10300	K01213
Os02g10310	K01555
Os02g10350	K08472
Os02g10390	K08909
Os02g10470	K13448
Os02g10510	K11885
Os02g10540	K02935
Os02g10640	K03064
Os02g10700	K14515
Os02g10710	K13993
Os02g10740	K14684
Os02g10770	K19466
Os02g10794	K14310
Os02g10800	K14684
Os02g10830	K00640
Os02g10990	K02295
Os02g11030	K02884
Os02g11050	K03066
Os02g11060	K13137
Os02g11720	K18368
Os02g11740	K03301
Os02g11840	K17302
Os02g11890	K08486
Os02g12290	K00784
Os02g12300	K01728
Os02g12350	K06067
Os02g12380	K06067
Os02g12580	K04382
Os02g12610	K13993
Os02g12680	K01723
Os02g12690	K01723
Os02g12740	K05290
Os02g12780	K00279
Os02g12800	K03233
Os02g12810	K04424
Os02g12840	K03257
Os02g12900	K01738
Os02g13110	K04354
Os02g13140	K14213
Os02g13170	K13354
Os02g13180	K03094
Os02g13270	K13347
Os02g13290	K13248
Os02g13300	K15084
Os02g13330	K14496
Os02g13400	K14376
Os02g13520	K14484
Os02g13530	K02974
Os02g13570	K10406
Os02g13580	K10406
Os02g13640	K17550
Os02g13710	K09286
Os02g13800	K09419
Os02g13810	K10639
Os02g13830	K16223
Os02g13840	K01647
Os02g13870	K09874
Os02g14000	K05756
Os02g14110	K14455
Os02g14160	K00430
Os02g14170	K00430
Os02g14180	K00430
Os02g14190	K18787
Os02g14430	K00430
Os02g14440	K00430
Os02g14460	K00430
Os02g14540	K08237
Os02g14570	K08237
Os02g14590	K08237
Os02g14780	K12825
Os02g14790	K13341
Os02g14860	K04798
Os02g15270	K14819
Os02g15310	K12900
Os02g15550	K00797
Os02g15610	K02957
Os02g15620	K14496
Os02g15640	K14496
Os02g15660	K03255
Os02g15750	K17525
Os02g15810	K09273
Os02g15900	K02888
Os02g15970	K08998
Os02g16040	K06689
Os02g16550	K18467
Os02g16640	K11095
Os02g16709	K03100
Os02g16909	K10418
Os02g17230	K11816
Os02g17304	K13457
Os02g17320	K00876
Os02g17330	K18482
Os02g17360	K18213
Os02g17390	K10527
Os02g17520	K02200
Os02g17600	K13681
Os02g17700	K18914
Os02g17780	K04120
Os02g17870	K13110
Os02g17880	K08235
Os02g17900	K08235
Os02g17920	K01759
Os02g17990	K10268
Os02g18090	K17434
Os02g18180	K06174
Os02g18380	K02901
Os02g18450	K06207
Os02g18550	K02984
Os02g18850	K01278
Os02g18880	K06268
Os02g19150	K03544
Os02g19220	K12617
Os02g19330	K12617
Os02g19380	K13110
Os02g19420	K12606
Os02g19450	K03696
Os02g19750	K13457
Os02g19770	K03236
Os02g19820	K15382
Os02g19860	K12818
Os02g19890	K13457
Os02g19970	K00815
Os02g20140	K08819
Os02g20280	K15902
Os02g20320	K14488
Os02g20360	K00815
Os02g20394	K09510
Os02g20430	K10570
Os02g20590	K10523
Os02g20600	K10523
Os02g20620	K10523
Os02g20690	K10523
Os02g20720	K10523
Os02g20850	K04392
Os02g20940	K18183
Os02g21300	K17893
Os02g21460	K07393
Os02g21660	K02865
Os02g21710	K07877
Os02g21810	K05917
Os02g21900	K02993
Os02g21970	K03063
Os02g22090	K18443
Os02g22140	K07943
Os02g22780	K09496
Os02g24020	K00215
Os02g24080	K18211
Os02g24134	K12479
Os02g24354	K01586
Os02g24574	K05578
Os02g24576	K02992
Os02g24596	K02634
Os02g24614	K03046
Os02g24628	K02724
Os02g24632	K02705
Os02g24642	K02712
Os02g24700	K14488
Os02g24740	K14488
Os02g25630	K13681
Os02g25940	K11253
Os02g26140	K18636
Os02g26349	K12846
Os02g26440	K09548
Os02g26480	K16296
Os02g26660	K13288
Os02g26720	K00913
Os02g26770	K00487
Os02g26810	K00487
Os02g26814	K07432
Os02g26850	K14773
Os02g27490	K03453
Os02g27500	K13457
Os02g27540	K13457
Os02g27760	K02957
Os02g27769	K02978
Os02g28110	K01581
Os02g28810	K02995
Os02g28830	K09667
Os02g28850	K10400
Os02g28980	K09571
Os02g29340	K09419
Os02g29400	K17769
Os02g29530	K13648
Os02g30050	K02918
Os02g30060	K00059
Os02g30190	K13456
Os02g30230	K07195
Os02g30310	K12164
Os02g30630	K01652
Os02g30730	K11984
Os02g30790	K14565
Os02g30810	K14488
Os02g30850	K03676
Os02g30910	K15382
Os02g31040	K00658
Os02g31910	K03549
Os02g32030	K03234
Os02g32040	K09286
Os02g32060	K07766
Os02g32120	K00411
Os02g32340	K16572
Os02g32370	K00915
Os02g32400	K02884
Os02g32430	K11805
Os02g32460	K11996
Os02g32490	K01895
Os02g32520	K03696
Os02g32590	K09419
Os02g32610	K14510
Os02g32700	K08341
Os02g32740	K18211
Os02g32750	K08238
Os02g32760	K02943
Os02g32930	K14347
Os02g33030	K01674
Os02g33080	K12251
Os02g33110	K01193
Os02g33140	K02955
Os02g33180	K13458
Os02g33420	K03696
Os02g33430	K06620
Os02g33450	K03386
Os02g33500	K01868
Os02g33580	K09480
Os02g33710	K01590
Os02g33720	K19040
Os02g33850	K14536
Os02g34460	K02947
Os02g34510	K02155
Os02g34530	K09580
Os02g34570	K03678
Os02g34580	K03320
Os02g34600	K14498
Os02g34680	K09201
Os02g34690	K17087
Os02g34810	K00434
Os02g34940	K09580
Os02g34950	K06883
Os02g35060	K15430
Os02g35144	K19039
Os02g35180	K14492
Os02g35200	K03635
Os02g35310	K05894
Os02g35315	K18172
Os02g35450	K10880
Os02g35590	K01800
Os02g35700	K00940
Os02g35770	K09338
Os02g36140	K04121
Os02g36210	K04120
Os02g36285	K04121
Os02g36300	K10664
Os02g36320	K10664
Os02g36340	K14652
Os02g36380	K12118
Os02g36390	K15272
Os02g36510	K14514
Os02g36600	K01785
Os02g36619	K07195
Os02g36700	K15378
Os02g36710	K11290
Os02g36770	K14413
Os02g36780	K15032
Os02g36850	K08901
Os02g36890	K09422
Os02g36974	K06630
Os02g36990	K10418
Os02g37050	K05285
Os02g37080	K04710
Os02g37420	K07877
Os02g37430	K11087
Os02g37580	K17275
Os02g37710	K06129
Os02g37862	K02934
Os02g37870	K14820
Os02g37880	K08853
Os02g37910	K01113
Os02g38010	K00276
Os02g38020	K14640
Os02g38060	K14850
Os02g38140	K00737
Os02g38200	K00030
Os02g38210	K02358
Os02g38290	K15402
Os02g38300	K12195
Os02g38340	K18584
Os02g38440	K10251
Os02g38840	K00036
Os02g38920	K00134
Os02g39010	K08818
Os02g39030	K16833
Os02g39050	K12870
Os02g39060	K12741
Os02g39064	K16223
Os02g39240	K06627
Os02g39260	K06627
Os02g39330	K01183
Os02g39350	K15026
Os02g39370	K15429
Os02g39380	K13448
Os02g39410	K17499
Os02g39420	K06627
Os02g39700	K11090
Os02g39720	K12896
Os02g39790	K01611
Os02g39795	K01611
Os02g39840	K03260
Os02g39870	K03687
Os02g39880	K00550
Os02g39930	K03098
Os02g39960	K18789
Os02g40010	K00759
Os02g40030	K15281
Os02g40320	K11593
Os02g40454	K04354
Os02g40460	K00962
Os02g40490	K17422
Os02g40500	K03676
Os02g40510	K12127
Os02g40514	K11130
Os02g40530	K09422
Os02g40710	K03320
Os02g40730	K03320
Os02g40830	K01900
Os02g40840	K17756
Os02g40870	K03859
Os02g40880	K02875
Os02g41510	K09422
Os02g41590	K00856
Os02g41630	K10775
Os02g41670	K10775
Os02g41680	K10775
Os02g41710	K05391
Os02g41770	K06966
Os02g41780	K15285
Os02g41954	K04125
Os02g42000	K08901
[truncated: 7,257 more rows]
