# Supplementary material for: Transcriptome and Cell Physiological Analyses in Different Rice Cultivars Provide New Insights Into Adaptive and Salinity Stress Responses
Source: Front Plant Sci. 2018 Mar 5;9:204. doi: 10.3389/fpls.2018.00204 (PMC5844958; doi:10.3389/fpls.2018.00204)
Supplement: Supplementary file 5 [file Table_5.XLSX]

## Sheet: validation
Supplementary Table 5. Validation of RNA sequencing data by OpenArray technique. B: Baldo; VN: Vialone Nano; L: leaves; R: roots; 3d: log2(FoldChange) by qPCR after 3 days of stress; RNA-seq: log2(Fold change) by RNA-seq (calculated by using EdgeR) after 3 days of stress.
Assay_ID	Gene_ID MSU	Gene_ID RAP	Gene_name	BL 3d	BL RNAseq		VNL 3d	VNL RNAseq
AIPAEXL	LOC_Os02g41580	Os02g0625300	phosphoenolpyruvate carboxylase kinase 2	-1.49709	-1.66677		-1.21713	-1.06926
AIRSA91	LOC_Os07g40290	Os07g0592600	probable indole-3-acetic acid-amido synthetase GH3.8	2.79703	1.9983		3.82096	1.85672
AIT97MH	LOC_Os09g31478	Os09g0491740	auxin efflux carrier	1.41487	0.932598		2.68281	1.66032
AJ89KLO	LOC_Os01g23580	Os01g0337500	OVP1	2.46334	1.67873		2.25741	2.47433
AJ89KLV	LOC_Os03g12820	Os03g0230300	OsSRO1c	1.92769	1.4931		2.6463	2.42883
AJCSV3X	LOC_Os03g26210	Os03g0379300	transcription factor bHLH47	-1.58487	-2.60844		-0.370049	-1.44698
AJFASGE	LOC_Os04g09900	Os04g0178300	Syn-copalyl diphosphate synthase CPS4	2.59033	2.16827		3.23646	2.02057
AJLJJBG	LOC_Os02g09390	Os02g0186800	cytochrome P450	3.03344	2.45721		2.5155	1.90127
AJS08CU	LOC_Os07g46990	Os07g0665200	superoxide dismutase [Cu-Zn] 2 (SODCC2)	1.61135	1.05435		1.01147	1.0014
Os03495668_g1	LOC_Os06g21820	Os06g0323100	indole-3-acetate O-methyltransferase 1-like	1.86157	1.61567		3.0341	2.83072
Os03504594_m1	LOC_Os01g62900	Os01g0848200	delta-1-pyrroline-5-carboxylate synthase-like (OsP5CS2)	1.26453	1.26097		2.38205	0.899609
Os03521969_m1	LOC_Os09g26620	Os09g0437500	auxin-repressed protein	1.70756	1.30415		2.91829	1.36462
Os03566227_s1	LOC_Os05g10670	Os05g0195200	zinc finger CCCH domain-containing protein 35	2.96691	2.79906		2.47055	2.06232
Os03577339_g1	LOC_Os11g31540	Os11g0514500	BRASSINOSTEROID INSENSITIVE 1-associated receptor kinase 1	3.45903	2.28208		2.03036	3.28223
Os03581771_s1	LOC_Os01g72360	Os01g0952900	expressed protein	-1.85812	-2.67419		-1.18376	-1.65311
Os03597219_g1	LOC_Os01g50910	Os01g0705200	late embryogenesis abundant protein, group 3 (LEA3)	7.48763	6.09931		6.51822	4.92634
Os03615227_m1	LOC_Os01g64310	Os01g0862800	NAC domain-containing protein 90	-2.18401	-1.91296		-2.39224	-1.9651
Os03639305_gH	LOC_Os10g38470	Os10g0528100	glutathione S-transferase (GSTU6)	2.14566	1.6417		2.4972	2.05934
Os03640576_s1	LOC_Os03g12510	Os03g0226200	non-symbiotic hemoglobin 2	-3.00107	-2.30619		-4.00104	-4.5435
Os03643538_s1	LOC_Os11g26760	Os11g0454000	dehydrin Rab16C	2.7329	3.20933		3.23547	4.42482
			Pearson's correlation coefficient	0.979095			0.931929
Assay_ID	Gene_ID MSU	Gene_ID RAP	Gene_name	BR 3d	BR RNAseq		VNR 3d	VNR RNAseq
AIPAEXL	LOC_Os02g41580	Os02g0625300	phosphoenolpyruvate carboxylase kinase 2	-1.18035	-0.94755		-1.03962	-1.77844
AIT97MH	LOC_Os09g31478	Os09g0491740	auxin efflux carrier	3.13859	1.42853		3.13447	2.21035
AJCSV3X	LOC_Os03g26210	Os03g0379300	transcription factor bHLH47	-2.47776	-2.37154		-2.29893	-3.39881
AJFASGE	LOC_Os04g09900	Os04g0178300	Syn-copalyl diphosphate synthase CPS4	4.77216	2.51016		4.03395	2.34402
AJLJJBG	LOC_Os02g09390	Os02g0186800	cytochrome P450	2.61549	2.18252		2.75743	1.95645
AJN1FN3	LOC_Os07g13810	Os07g0241800	DIMBOA UDP-glucosyltransferase BX8	1.68731	1.22424		2.45346	0.790614
AJQJB0C	LOC_Os03g50490	Os03g0712800	glutamine synthetase cytosolic isozyme 1-3	3.33265	1.2876		2.80497	2.2751
AJX001S	LOC_Os04g36740	Os04g0445000	Potassium channel KOR2	-1.24994	-1.20909		-1.06164	-1.52908
AJY9Y72	LOC_Os02g02400	Os02g0115700	catalase isozyme A	2.36982	1.95646		3.38684	2.08261
Os03503633_m1	LOC_Os01g45990	Os01g0648000	OsAKT1.1	-1.31186	-1.75945		-1.67562	-2.18679
Os03504594_m1	LOC_Os01g62900	Os01g0848200	delta-1-pyrroline-5-carboxylate synthase-like (OsP5CS2)	2.93111	1.95707		3.0749	1.87944
Os03521969_m1	LOC_Os09g26620	Os09g0437500	auxin-repressed protein	0.979653	1.15097		1.67532	0.784466
Os03529509_g1	LOC_Os01g55200	Os01g0756700	OsKAT1	1.996	1.12825		2.92253	1.41698
Os03551356_m1	LOC_Os12g26290	Os12g0448900	alpha-DOX2	3.39816	0.938261		3.74644	2.37924
Os03566227_s1	LOC_Os05g10670	Os05g0195200	zinc finger CCCH domain-containing protein 35	0.57747	0.830521		1.69082	0.667222
Os03577339_g1	LOC_Os11g31540	Os11g0514500	BRASSINOSTEROID INSENSITIVE 1-associated receptor kinase 1	2.8199	2.22464		4.96442	4.59916
Os03581771_s1	LOC_Os01g72360	Os01g0952900	expressed protein	-3.83049	-3.6125		-4.19076	-4.81015
Os03615227_m1	LOC_Os01g64310	Os01g0862800	NAC domain-containing protein 90	-3.86631	-2.60431		-2.32231	-1.86333
Os03639305_gH	LOC_Os10g38470	Os10g0528100	glutathione S-transferase (GSTU6)	2.14255	1.39647		4.47629	1.64097
Os03640576_s1	LOC_Os03g12510	Os03g0226200	non-symbiotic hemoglobin 2	-1.54954	-2.16559		-4.44732	-4.0964
			Pearson's correlation coefficient	0.952996			0.975047
