# Supplementary material for: Transcriptome and Cell Physiological Analyses in Different Rice Cultivars Provide New Insights Into Adaptive and Salinity Stress Responses
Source: Front Plant Sci. 2018 Mar 5;9:204. doi: 10.3389/fpls.2018.00204 (PMC5844958; doi:10.3389/fpls.2018.00204)
Supplement: Supplementary file 6 [file Table_6.XLSX]

## Sheet: Foglio1
Supplementary Table 6. List of Gene Expression Assays used in this work. Two housekeeping genes were used, elongation factor 1-alpha (REFA1) and ubiquitin-40S ribosomal protein S27a-1 (UBQ).
Assay_ID	Gene_ID MSU	Gene_ID RAP	Gene_name
AIPAEXL	LOC_Os02g41580	Os02g0625300	phosphoenolpyruvate carboxylase kinase 2
AIQJC3T	LOC_Os04g13140	Os04g0208200	senescence-specific cysteine protease SAG39
AIRSA91	LOC_Os07g40290	Os07g0592600	probable indole-3-acetic acid-amido synthetase GH3.8
AIT97MH	LOC_Os09g31478	Os09g0491740	auxin efflux carrier
AJ0IXD3	LOC_Os07g05570	Os07g0150100	OsOSCA3.1/ERD4
AJ0IXEA	LOC_Os03g49990	Os03g0707600	DELLA protein SLR1
AJ1RVKF	LOC_Os01g10110	Os01g0197700	Cytokinin dehydrogenase 2 (OsCKX2)
AJ1RVKK	LOC_Os05g27730	Os05g0343400	OsWRKY53
AJ39RWU	LOC_Os07g01810	Os07g0108800	OsTPKb
AJ39RWY	LOC_Os01g70490	Os01g0930400	OsHAK5
AJ6RN9A	LOC_Os01g10290	Os01g0200000	autophagy-related protein 3 (ATG3)
AJ70MFF	LOC_Os04g51830	Os04g0607600	OsHKT1.4
AJ70MFN	LOC_Os02g52230	Os02g0759700	transport inhibitor response 1-like protein
AJ89KLO	LOC_Os01g23580	Os01g0337500	OVP1
AJ89KLV	LOC_Os03g12820	Os03g0230300	OsSRO1c
AJAAZRG	LOC_Os02g15640	Os02g0255500	abscisic acid receptor PYL8
AJAAZRK	LOC_Os07g47100	Os07g0666900	OsNHX1
AJCSV3X	LOC_Os03g26210	Os03g0379300	transcription factor bHLH47
AJD1UAB	LOC_Os01g07120	Os01g0165000	OsDREB2A
AJFASGE	LOC_Os04g09900	Os04g0178300	Syn-copalyl diphosphate synthase CPS4
AJI1MY0	LOC_Os01g20160	Os01g0307500	OsHKT1.5
AJKAK47	LOC_Os05g32720	Os05g0393800	OsOSCA1.3
AJLJJBG	LOC_Os02g09390	Os02g0186800	cytochrome P450
AJN1FN3	LOC_Os07g13810	Os07g0241800	DIMBOA UDP-glucosyltransferase BX8
AJQJB0C	LOC_Os03g50490	Os03g0712800	glutamine synthetase cytosolic isozyme 1-3
AJQJB0J	LOC_Os03g54100	Os03g0752300	OsTPKa
AJS08CU	LOC_Os07g46990	Os07g0665200	superoxide dismutase [Cu-Zn] 2 (SODCC2)
AJS08CV	LOC_Os03g17690	Os03g0285700	L-ascorbate peroxidase 1, cytosolic (APX1)
AJX001S	LOC_Os04g36740	Os04g0445000	Potassium channel KOR2
AJY9Y72	LOC_Os02g02400	Os02g0115700	catalase isozyme A
Os03472546_m1	LOC_Os01g53294	Os01g0734200	respiratory burst oxidase homolog protein A (rbohA)
Os03495668_g1	LOC_Os06g21820	Os06g0323100	indole-3-acetate O-methyltransferase 1-like
Os03500929_mH	LOC_Os09g16510	Os09g0334500	probable WRKY transcription factor 30
Os03503633_m1	LOC_Os01g45990	Os01g0648000	OsAKT1.1
Os03504594_m1	LOC_Os01g62900	Os01g0848200	delta-1-pyrroline-5-carboxylate synthase-like (OsP5CS2)
Os03521969_m1	LOC_Os09g26620	Os09g0437500	auxin-repressed protein
Os03523224_m1	LOC_Os10g39130	Os10g0536100	OsMADS56
Os03524882_s1	LOC_Os12g24800	Os12g0435200	9-cis-epoxycarotenoid dioxygenase 2 (NCED2)
Os03529509_g1	LOC_Os01g55200	Os01g0756700	OsKAT1
Os03551356_m1	LOC_Os12g26290	Os12g0448900	alpha-DOX2
Os03566227_s1	LOC_Os05g10670	Os05g0195200	zinc finger CCCH domain-containing protein 35
Os03577339_g1	LOC_Os11g31540	Os11g0514500	BRASSINOSTEROID INSENSITIVE 1-associated receptor kinase1
Os03581771_s1	LOC_Os01g72360	Os01g0952900	expressed protein
Os03584988_m1	LOC_Os01g35050	Os01g0534900	OsOSCA1.1
Os03586154_g1	LOC_Os02g04630	Os02g0138900	putative vacuolar cation/proton exchanger 4 (OsCAX4)
Os03597219_g1	LOC_Os01g50910	Os01g0705200	late embryogenesis abundant protein, group 3 (LEA3)
Os03615227_m1	LOC_Os01g64310	Os01g0862800	NAC domain-containing protein 90
Os03615512_g1	LOC_Os01g72210	Os01g0950900	OsOSCA2.5
Os03619633_g1	LOC_Os12g44360	Os12g0641100	OsSOS1
Os03639010_gH	LOC_Os01g55940	Os01g0764800	probable indole-3-acetic acid-amido synthetase OsGH3.2
Os03639305_gH	LOC_Os10g38470	Os10g0528100	glutathione S-transferase (GSTU6)
Os03640576_s1	LOC_Os03g12510	Os03g0226200	non-symbiotic hemoglobin 2
Os03643538_s1	LOC_Os11g26760	Os11g0454000	dehydrin Rab16C
Os03640561_s1	LOC_Os03g08010	Os03g0177400	elongation factor 1-alpha (REFA1)
AIS09F9	LOC_Os01g22490	Os01g0328400	ubiquitin-40S ribosomal protein S27a-1 (UBQ)
