# Supplementary material for: Transcriptome and Cell Physiological Analyses in Different Rice Cultivars Provide New Insights Into Adaptive and Salinity Stress Responses
Source: Front Plant Sci. 2018 Mar 5;9:204. doi: 10.3389/fpls.2018.00204 (PMC5844958; doi:10.3389/fpls.2018.00204)
Supplement: Supplementary file 7 [file Table_7.XLSX]

## Sheet: Foglio1
Supplementary Table 7. Enriched pathways in leaves. B: Baldo; VN: Vialone Nano; var.: variety.
Differentially expr. Pathway in leaves	var.	up	down	notes
Amino acid metabolism
Alanine, aspartate and glutamate metabolism	VN	6	8	Glutamine synthesis, leaf senescence (Cai et al 2009, Kamachi et al 1992)
Arginine biosynthesis	VN	4	3
Cysteine and methionine metabolism	VN	22	19
Histidine metabolism	VN	0	4
Lysine biosynthesis	B, VN	3, 1	6, 8	2 genes with opposite expression
Lysine degradation	VN	2	0
Phenylalanine metabolism	VN	11	14
Phenylalanine, tyrosine and tryptophan biosynthesis	B	13	3
Tyrosine metabolism	B, VN	15, 15	10, 10	7 genes with opposite expression
Valine, leucine and isoleucine biosynthesis	VN	5	1
Metabolism of other amino acids
Cyanoamino acid metabolism	VN	19	14
Glutathione metabolism	VN	42	24
Selenocompound metabolism	B, VN	1, 3	3, 1	no genes in common, Se-Met synthesis in VN
Carbohydrate metabolism
Amino sugar and nucleotide sugar metabolism	B, VN	17, 16	6, 6	1 extra gene up in B, 2 genes with opposite expression
Ascorbate and aldarate metabolism	VN	6	13
Butanoate metabolism	VN	4	5
C5-Branched dibasic acid metabolism	VN	1	2
Fructose and mannose metabolism	B, VN	4, 18	11, 11	only 10 genes in common
Galactose metabolism	B, VN	16, 15	7, 5	3 extra genes up in B
Glycolysis / Gluconeogenesis	VN	13	5
Glyoxylate and dicarboxylate metabolism	VN	8	9
Inositol phosphate metabolism	VN	9	5
Pentose phosphate pathway	B, VN	16, 15	16, 20	46 genes in common, 2 genes with opposite expression
Propanoate metabolism	VN	8	1
Pyruvate metabolism	VN	36	28
Starch and sucrose metabolism	VN	16	26
TCA cycle	VN	10	6
Energy metabolism
Carbon fixation in photosynthetic organisms	VN	7	19
Nitrogen metabolism	VN	5	5
Oxidative phosphorylation	B	13	7
Sulfur metabolism	B, VN	3, 2	7, 8	1 gene with opposite expression
Environmental adaptation
Circadian rhythm - plant	VN	3	5
Folding, sorting and degradation
Protein processing in endoplasmic reticulum	B	10	1
SNARE interactions in vesicular transport	VN	6	2
Sulfur relay system	B, VN	0, 0	4, 4
Glycan biosynthesis and metabolism
Glycosaminoglycan degradation	VN	1	5
Glycosphingolipid biosynthesis - globo series	B, VN	3, 3	1, 1
N-Glycan biosynthesis	VN	6	0
Lipid metabolism
Cutin, suberine and wax biosynthesis	B	1	4
Fatty acid biosynthesis	B, VN	3, 6	12, 17	3 extra genes up in VN, 1 extra gene down in B, 6 extra genes down in VN
Fatty acid degradation	VN	13	1
Glycerolipid metabolism	VN	27	19
Steroid biosynthesis	VN	4	7	Biosynthesis of plant hormones
Synthesis and degradation of ketone bodies	VN	7	1
Metabolism of cofactors and vitamins
Biotin metabolism	VN	0	9
Folate biosynthesis	VN	2	7
Nicotinate and nicotinamide metabolism	VN	7	2
One carbon pool by folate	B, VN	8, 4	10, 14	6 genes with opposite expression
Pantothenate and CoA biosynthesis	B, VN	1, 3	3, 4	no genes in common
Porphyrin and chlorophyll metabolism	VN	2	9
Riboflavin metabolism	VN	0	7
Thiamine metabolism	B, VN	0, 0	2, 2
Ubiquinone and other terpenoid-quinone biosynthesis	B, VN	1, 0	4, 6	1 extra gene in VN
Vitamin B6 metabolism	VN	5	1
Metabolism of terpenoids and polyketides
Brassinosteroid biosynthesis	B, VN	2, 1	5, 6	Biosynthesis of plant hormones, 2 gene with opposite expression
Carotenoid biosynthesis	VN	2	14	Biosynthesis of plant hormones, zeaxanthin and violaxanthin are affected
Diterpenoid biosynthesis	B, VN	10, 8	4, 5	Biosynthesis of plant hormones, 1 extra gene up in B, 1 gene with opposite expression
Limonene and pinene degradation	B	1	0
Terpenoid backbone biosynthesis	VN	7	17	Plant hormone metabolism
Zeatin biosynthesis	B, VN	0	3	Biosynthesis of plant hormones
Biosynthesis of other secondary metabolites
Flavone and flavonol biosynthesis	VN	1
Isoquinoline alkaloid biosynthesis	B, VN	7, 6	7, 3	9 genes are in common, 2 with opposite expression, 3 extra genes up in B, 2 extra genes down in B
Monobactam biosynthesis	B, VN	3, 1	6, 8	2 genes with opposite expression
Phenylpropanoid biosynthesis	VN	26	10
Stilbenoid, diarylheptanoid and gingerol biosynthesis	VN	8	3
Nucleotide metabolism
Purine metabolism	B, VN	55, 38	40, 72	42 genes are in common, 25 of them have opposite expression
Pyrimidine metabolism	B	68	28
Signal transduction
Phosphatidylinositol signaling system	VN	20	19
Plant hormone signal transduction	B, VN	9, 8	5, 6	ABA, 1 gene with opposite expression
Translation
Aminoacyl-tRNA biosynthesis	VN	1	4
Transport and catabolism
Endocytosis	VN	3	0
Regulation of autophagy	VN	8	1
