# Supplementary material for: Transcriptome and Cell Physiological Analyses in Different Rice Cultivars Provide New Insights Into Adaptive and Salinity Stress Responses
Source: Front Plant Sci. 2018 Mar 5;9:204. doi: 10.3389/fpls.2018.00204 (PMC5844958; doi:10.3389/fpls.2018.00204)
Supplement: Supplementary file 8 [file Table_8.XLSX]

## Sheet: Foglio1
Supplementary Table 8. Enriched pathways in roots. B: Baldo; VN: Vialone Nano; var.: variety.
Differentially expr. Pathways in roots	var.	up	down	notes
Amino acid metabolism
Alanine, aspartate and glutamate metabolism	VN	11	9
Arginine and proline metabolism	B, VN	9, 15	2, 6	4 genes in common, proline synthesis in B, polyamine synthesis in VN
Arginine biosynthesis	B, VN	1, 6	5, 6	only 3 genes in common, 1 with opposite expression
Cysteine and methionine metabolism	B, VN	15, 20	30, 24	31 genes in common, the rest are redundant
Glycine, serine and threonine metabolism	VN	12	27
Histidine metabolism	B, VN	1, 2	2, 1	1 gene with opposite expression
Lysine biosynthesis	VN	8	1
Lysine degradation	VN	8	6
Tryptophan metabolism	VN	7	4
Valine, leucine and isoleucine biosynthesis	VN	7	1
Valine, leucine and isoleucine degradation	VN	6	2
Metabolism of other amino acids
beta-Alanine metabolism	VN	13	7
Glutathione metabolism	B, VN	42, 42	22, 22	5 genes with opposite expressin
Selenocompound metabolism	B, VN	1, 0	6, 8	1 gene with opposite expression, 1 extra gene down in VN
Carbohydrate metabolism
Butanoate metabolism	VN	8	1
Fructose and mannose metabolism	B, VN	11, 12	26, 25	7 genes with opposite expression
Galactose metabolism	VN	8	11
Inositol phosphate metabolism	VN	11	21
Pentose and glucuronate interconversions	VN	6	14
Pentose phosphate pathway	VN	15	21
Propanoate metabolism	VN	5	2
Pyruvate metabolism	B, VN	20, 24	36, 32	5 genes with opposite expressin, 2 extra genes up in B, 2 extragenes up in VN, 2 extra genes down in B
Starch and sucrose metabolism	VN	27	37
Energy metabolism
Nitrogen metabolism	B, VN	1, 1	6, 8
Oxidative phosphorylation	VN	10	38
Sulfur metabolism	B, VN	5, 7	12, 7	1 extra gene up in B, 3 extra genes down in B, 1 extra gene down in VN
Environmental adaptation
Circadian rhythm - plant	B, VN	1, 4	6, 3	3 genes with opposite expression
Plant-pathogen interaction	VN	113	46	R-genes
Folding, sorting and degradation
Sulfur relay system	VN	3	0
Glycan biosynthesis and metabolism
Glycosaminoglycan degradation	B, VN	4, 4	2, 3	1 extra gene down in VN, 2 genes with opposite expression
Glycosphingolipid biosynthesis - ganglio series	B	5	1
Glycosphingolipid biosynthesis - globo series	B	6	2
Glycosylphosphatidylinositol(GPI)-anchor biosynthesis	VN	6	2
Lipid metabolism
Ether lipid metabolism	VN	6	12
Fatty acid biosynthesis	VN	11	19
Fatty acid elongation	VN	1	10
Glycerophospholipid metabolism	VN	25	30
Steroid biosynthesis	B, VN	7, 9	5, 5	Biosynthesis of plant hormones, 2 extra genes up in VN
Synthesis and degradation of ketone bodies	VN	1	4
Metabolism of cofactors and vitamins
Folate biosynthesis	VN	8	0
Nicotinate and nicotinamide metabolism	B, VN	2, 1	7, 6	1 extra gene up and 1 down in B
One carbon pool by folate	B, VN	5, 10	13, 8	6 genes with opposite expression
Pantothenate and CoA biosynthesis	B, VN	2, 6	4, 1	3 genes with opposite expression, 1 exta gene up in VN
Vitamin B6 metabolism	VN	5	0
Metabolism of terpenoids and polyketides
Brassinosteroid biosynthesis	VN	1	9	Biosynthesis of plant hormones
Carotenoid biosynthesis	B, VN	9, 9	4, 4	Biosynthesis of plant hormones, 2 gene with opposite expression
Diterpenoid biosynthesis	B, VN	10, 8	2, 1	Biosynthesis of plant hormones, 2 extra genes up in B, 1 extra gene down in B, 2 genes with opposite expression
Sesquiterpenoid and triterpenoid biosynthesis	VN	1	3
Terpenoid backbone biosynthesis	B, VN	20, 20	7, 8	Biosynthesis of plant hormones, 6 genes with opposite expression, 1 extra gene up in VN, 1 extra gene up in B
Zeatin biosynthesis	VN	1	3	Biosynthesis of plant hormones
Biosynthesis of other secondary metabolites
Flavone and flavonol biosynthesis	VN	0	3
Monobactam biosynthesis	VN	8	1
Phenylpropanoid biosynthesis	VN	54	109
Nucleotide metabolism
Purine metabolism	VN	20	30
Signal transduction
Phosphatidylinositol signaling system	VN	13	26
Plant hormone signal transduction	VN	12	12	ABA
Transport and catabolism
Phagosome	B, VN	0	12
