# Supplementary material for: Transcriptome and Cell Physiological Analyses in Different Rice Cultivars Provide New Insights Into Adaptive and Salinity Stress Responses
Source: Front Plant Sci. 2018 Mar 5;9:204. doi: 10.3389/fpls.2018.00204 (PMC5844958; doi:10.3389/fpls.2018.00204)
Supplement: Supplementary file 10 [file Table_10.XLSX]

## Sheet: leaves
Supplementary Table 10. List of stress responsive DEGs found in leaves. B: Baldo; VN: Vialone Nano
Names	total	MSU_GEN_ID	description	log2FC VN	log2FC Baldo	annotation
common genes	94	LOC_Os03g60580	actin-depolymerizing factor, putative, expressed	3.50462	2.95748	response to oxidative stress
		LOC_Os03g55090	alpha-glucan phosphorylast isozyme, putative, expressed	2.13961	1.08277	response to water deprivation
		LOC_Os05g34980	amino acid transporter, putative, expressed	-0.691973	-1.25892	response to salt stress
		LOC_Os06g22960	aquaporin protein, putative, expressed	-2.09897	-1.7043	response to salt stress
		LOC_Os01g66890	BTBZ1 - Bric-a-Brac, Tramtrack, and Broad Complex BTB domain with TAZ zinc finger and Calmodulin-binding domains, expressed	-1.15991	-0.825705	response to salt stress
		LOC_Os05g12640	BURP domain containing protein, expressed	-1.73428	1.89655	response to salt stress
		LOC_Os08g29200	BURP domain containing protein, expressed	-2.22466	-1.64462	response to salt stress
		LOC_Os01g53240	BURP domain containing protein, expressed	1.48504	1.76651	response to salt stress
		LOC_Os02g52780	bZIP transcription factor, putative, expressed	0.745395	0.804003	response to water deprivation
		LOC_Os04g43200	caleosin related protein, putative, expressed	2.85786	3.19231	response to water deprivation
		LOC_Os07g05620	CAMK_KIN1/SNF1/Nim1_like.28 - CAMK includes calcium/calmodulin depedent protein kinases, expressed	0.789317	1.05561	response to water deprivation
		LOC_Os08g34240	CAMK_KIN1/SNF1/Nim1_like.33 - CAMK includes calcium/calmodulin depedent protein kinases, expressed	0.974428	0.832004	response to salt stress
		LOC_Os03g44620	chaperone protein dnaJ, putative, expressed	1.00892	0.797131	response to salt stress
		LOC_Os02g54060	chaperonin, putative, expressed	-1.67574	-1.0158	response to salt stress
		LOC_Os05g49170	cold acclimation protein WCOR413, putative, expressed	0.852608	1.568	response to salt stress
		LOC_Os02g44230	CPuORF22 - conserved peptide uORF-containing transcript, expressed	-2.36801	-1.708	response to salt stress
		LOC_Os09g28354	CPuORF39 - conserved peptide uORF-containing transcript, expressed	1.06673	0.953406	response to water deprivation
		LOC_Os09g02270	cyclase family protein, putative, expressed	1.90691	1.08919	response to salt stress
		LOC_Os03g18600	cyclase/dehydrase family protein, putative, expressed	-2.32277	-1.72639	response to oxidative stress
		LOC_Os01g16430	cysteine proteinase inhibitor precursor protein, putative, expressed	1.10192	0.790576	response to water deprivation
		LOC_Os02g47470	cytochrome P450, putative, expressed	-1.73827	-1.79905	response to water deprivation
		LOC_Os11g26760	dehydrin, putative, expressed	4.42482	3.20933	response to water stimulus
		LOC_Os11g26790	dehydrin, putative, expressed	5.14745	6.36549	response to water stimulus
		LOC_Os11g26780	dehydrin, putative, expressed	5.84266	5.98502	response to water stimulus
		LOC_Os02g44870	dehydrin, putative, expressed	2.07173	1.09354	response to water stimulus
		LOC_Os11g26570	dehydrin, putative, expressed	5.34083	5.7435	response to water stimulus
		LOC_Os11g47760	DnaK family protein, putative, expressed	0.718414	0.872173	response to salt stress
		LOC_Os05g38530	DnaK family protein, putative, expressed	2.62685	2.4034	response to salt stress
		LOC_Os03g16920	DnaK family protein, putative, expressed	4.66816	3.95435	response to salt stress
		LOC_Os01g62290	DnaK family protein, putative, expressed	1.25583	1.2933	response to salt stress
		LOC_Os06g50080	DUF581 domain containing protein, expressed	0.825116	0.827066	response to salt stress
		LOC_Os07g46670	early response to dehydration 15, putative, expressed	-1.11428	-0.753636	response to salt stress
		LOC_Os01g53730	expressed protein	-0.931655	-1.07679	response to oxidative stress
		LOC_Os05g12630	expressed protein	2.03702	1.73762	response to desiccation
		LOC_Os04g49370	expressed protein	-0.865951	-2.10179	response to oxidative stress
		LOC_Os01g33869	expressed protein	1.31645	1.91507	response to oxidative stress
		LOC_Os08g26220	expressed protein	-3.15978	-1.43195	response to water deprivation
		LOC_Os08g31090	expressed protein	1.93027	1.17671	response to oxidative stress
		LOC_Os03g10320	expressed protein	2.23149	2.04322	response to oxidative stress
		LOC_Os01g72360	expressed protein	-1.65311	-2.67419	response to oxidative stress
		LOC_Os08g02700	fructose-bisphospate aldolase isozyme, putative, expressed	1.83064	1.21434	response to salt stress
		LOC_Os01g02880	fructose-bisphospate aldolase isozyme, putative, expressed	0.613898	0.808537	response to oxidative stress
		LOC_Os04g56400	glutamine synthetase, catalytic domain containing protein, expressed	-1.27934	-0.70503	response to osmotic stress
		LOC_Os08g03290	glyceraldehyde-3-phosphate dehydrogenase, putative, expressed	0.87666	0.66083	response to oxidative stress
		LOC_Os07g48830	glycosyl transferase 8 domain containing protein, putative, expressed	1.8063	1.14625	response to water deprivation
		LOC_Os01g63690	hs1, putative, expressed	-0.842775	-1.74854	response to oxidative stress
		LOC_Os08g36440	HVA22, putative, expressed	2.01891	2.0581	response to water deprivation
		LOC_Os04g49980	late embryogenesis abundant group 1, putative, expressed	5.02335	4.20275	response to osmotic stress
		LOC_Os03g20680	late embryogenesis abundant protein 1, putative, expressed	2.16331	1.69437	response to desiccation
		LOC_Os01g50910	late embryogenesis abundant protein, group 3, putative, expressed	4.92634	6.09931	response to desiccation
		LOC_Os05g46480	late embryogenesis abundant protein, group 3, putative, expressed	6.20737	6.04239	response to desiccation
		LOC_Os03g62620	late embryogenesis abundant protein, putative, expressed	0.613658	0.859135	response to osmotic stress
		LOC_Os01g12580	late embryogenesis abundant protein, putative, expressed	2.81627	2.56683	response to desiccation
		LOC_Os04g52250	LTPL123 - Protease inhibitor/seed storage/LTP family protein precursor, expressed	-1.41547	-2.28229	response to salt stress
		LOC_Os11g47809	metallothionein, putative, expressed	1.58756	1.05102	response to osmotic stress
		LOC_Os10g25674	mps one binder kinase activator-like 1A, putative, expressed	-1.6686	-1.23797	response to salt stress
		LOC_Os04g13210	multidrug resistance-associated protein, putative, expressed	1.67601	1.70323	response to water deprivation
		LOC_Os02g46030	MYB family transcription factor, putative, expressed	-0.650811	-0.814483	response to salt stress
		LOC_Os07g37210	MYB family transcription factor, putative, expressed	2.48457	2.047	response to water deprivation
		LOC_Os05g51160	Myb transcription factor, putative, expressed	-1.78489	-1.55752	response to salt stress
		LOC_Os10g33810	myb-related protein Myb4, putative, expressed	3.03051	1.46394	response to water deprivation
		LOC_Os01g72460	NADPH quinone oxidoreductase, putative, expressed	0.973278	1.20491	response to osmotic stress
		LOC_Os07g05940	NCED4	4.12253	2.33113	response to osmotic stress
		LOC_Os12g42280	NCED5	-1.40124	-1.51225	response to osmotic stress
		LOC_Os05g39800	NFD4, putative, expressed	-1.34916	-1.22182	response to salt stress
		LOC_Os02g51750	OsANN2	1.11226	1.47113	response to water deprivation
		LOC_Os09g20330	OsANN8	3.74298	3.56472	response to water deprivation
		LOC_Os03g17790	OsRCI2-5 - Putative low temperature and salt responsive protein, expressed	2.6773	2.33926	response to salt stress
		LOC_Os05g04700	OsRCI2-6 - Hydrophobic protein LTI6B, expressed	1.35047	0.750201	response to water deprivation
		LOC_Os05g03130	OsRCI2-7 - Putative low temperature and salt responsive protein, expressed	4.77518	3.41772	response to salt stress
		LOC_Os03g12820	OsSRO1c	2.42883	1.4931	response to oxidative stress
		LOC_Os01g22249	peroxidase precursor, putative, expressed	-3.2155	-2.41517	response to oxidative stress
		LOC_Os11g10460	peroxidase precursor, putative, expressed	-3.02703	-5.75146	response to oxidative stress
		LOC_Os01g07770	peroxidase precursor, putative, expressed	-1.3973	-1.62328	response to oxidative stress
		LOC_Os07g48060	peroxidase precursor, putative, expressed	-0.950113	-1.8779	response to oxidative stress
		LOC_Os06g20150	peroxidase precursor, putative, expressed	-2.35128	-1.88935	response to oxidative stress
		LOC_Os02g14440	peroxidase precursor, putative, expressed	-1.81843	-1.40877	response to oxidative stress
		LOC_Os10g41720	peroxidase precursor, putative, expressed	-1.85831	-1.57564	response to oxidative stress
		LOC_Os07g48040	peroxidase precursor, putative, expressed	-2.10331	-1.06156	response to oxidative stress
		LOC_Os04g51300	peroxidase precursor, putative, expressed	-1.60992	-0.707771	response to oxidative stress
		LOC_Os10g02040	peroxidase precursor, putative, expressed	-1.33424	-1.69188	response to oxidative stress
		LOC_Os07g44430	peroxiredoxin, putative, expressed	4.00365	4.84689	response to oxidative stress
		LOC_Os05g03972	plant protein of unknown function domain containing protein, expressed	-2.20847	-1.63792	response to water deprivation
		LOC_Os11g33970	plant protein of unknown function domain containing protein, expressed	-1.02104	-1.25362	response to water deprivation
		LOC_Os08g42570	plant protein of unknown function domain containing protein, expressed	3.62179	2.09562	response to water deprivation
		LOC_Os03g44630	plastocyanin-like domain containing protein, putative, expressed	1.00208	1.17294	response to oxidative stress
		LOC_Os09g15670	protein phosphatase 2C, putative, expressed	3.33088	2.12099	response to water deprivation
		LOC_Os05g38290	protein phosphatase 2C, putative, expressed	2.83949	3.0022	response to water deprivation
		LOC_Os01g62760	protein phosphatase 2C, putative, expressed	0.99328	1.39953	response to water deprivation
		LOC_Os07g46990	SODCC2	1.0014	1.05435	response to oxidative stress
		LOC_Os07g01020	SOR/SNZ family protein, putative, expressed	-0.688842	-0.879268	response to oxidative stress
		LOC_Os05g25850	superoxide dismutase, mitochondrial precursor, putative, expressed	0.695931	0.780795	response to salt stress
		LOC_Os10g39100	uncharacterized Cys-rich domain containing protein, putative, expressed	1.03703	1.23832	response to osmotic stress
		LOC_Os03g08320	ZIM domain containing protein, putative, expressed	2.61468	1.63204	response to water deprivation
unique to VN	249	LOC_Os06g02144	6-phosphogluconate dehydrogenase, decarboxylating, putative, expressed	0.415334	#N/A	response to salt stress
		LOC_Os11g29400	6-phosphogluconate dehydrogenase, decarboxylating, putative, expressed	-0.886222	#N/A	response to water deprivation
		LOC_Os04g13220	ABC transporter family protein, putative, expressed	0.63084	#N/A	response to water deprivation
		LOC_Os05g04610	ABC transporter, ATP-binding protein, putative, expressed	-0.614614	#N/A	response to water deprivation
		LOC_Os03g06139	ABC-2 type transporter domain containing protein, expressed	-0.670797	#N/A	response to water deprivation
		LOC_Os08g16010	acetyltransferase, GNAT family, putative, expressed	-0.496006	#N/A	response to salt stress
		LOC_Os03g04410	aconitate hydratase protein, putative, expressed	0.536703	#N/A	response to salt stress
		LOC_Os08g09200	aconitate hydratase protein, putative, expressed	0.713518	#N/A	response to salt stress
		LOC_Os05g36290	actin, putative, expressed	0.549728	#N/A	response to salt stress
		LOC_Os10g36650	actin, putative, expressed	-0.476906	#N/A	response to salt stress
		LOC_Os06g02490	acyl CoA binding protein, putative, expressed	-0.47544	#N/A	response to salt stress
		LOC_Os08g06550	acyl CoA binding protein, putative, expressed	-1.58057	#N/A	response to salt stress
		LOC_Os04g39020	aldehyde dehydrogenase, putative, expressed	0.493943	#N/A	response to water deprivation
		LOC_Os09g26880	aldehyde dehydrogenase, putative, expressed	1.25178	#N/A	response to salt stress
		LOC_Os11g08300	aldehyde dehydrogenase, putative, expressed	0.970596	#N/A	response to water deprivation
		LOC_Os12g26290	alpha-DOX2, putative, expressed	1.18058	#N/A	response to oxidative stress
		LOC_Os04g57560	amine oxidase, flavin-containing, domain containing protein, expressed	-0.615569	#N/A	response to water deprivation
		LOC_Os01g66010	amino acid transporter, putative, expressed	1.53957	#N/A	response to salt stress
		LOC_Os03g44150	aminotransferase, putative, expressed	1.27086	#N/A	response to salt stress
		LOC_Os05g23470	AN1-like zinc finger domain containing protein, expressed	-0.368367	#N/A	response to water deprivation
		LOC_Os05g30750	anthranilate phosphoribosyltransferase, putative, expressed	-0.802052	#N/A	response to oxidative stress
		LOC_Os07g26630	aquaporin protein, putative, expressed	-1.44976	#N/A	response to water deprivation
		LOC_Os03g05290	aquaporin protein, putative, expressed	-0.784829	#N/A	response to salt stress
		LOC_Os02g57720	aquaporin protein, putative, expressed	0.990292	#N/A	response to salt stress
		LOC_Os02g44630	aquaporin protein, putative, expressed	-0.548705	#N/A	response to salt stress
		LOC_Os02g39360	B-box zinc finger family protein, putative, expressed	-0.660355	#N/A	response to salt stress
		LOC_Os03g10880	BTBN5 - Bric-a-Brac, Tramtrack, Broad Complex BTB domain with non-phototropic hypocotyl 3 NPH3 and coiled-coil domains, expressed	-0.495712	#N/A	response to salt stress
		LOC_Os01g58760	bZIP transcription factor domain containing protein, expressed	-1.32428	#N/A	response to salt stress
		LOC_Os06g10880	bZIP transcription factor, putative, expressed	0.828553	#N/A	response to salt stress
		LOC_Os06g14370	caleosin related protein, putative, expressed	0.648164	#N/A	response to salt stress
		LOC_Os03g59264	calreticulin family protein, expressed	-0.421955	#N/A	response to oxidative stress
		LOC_Os09g33910	CAMK_CAMK_like.39 - CAMK includes calcium/calmodulin depedent protein kinases, expressed	1.01851	#N/A	response to water deprivation
		LOC_Os03g20380	CAMK_KIN1/SNF1/Nim1_like.2 - CAMK includes calcium/calmodulin depedent protein kinases, expressed	-0.860466	#N/A	response to water deprivation
		LOC_Os03g03910	catalase domain containing protein, expressed	-0.665516	#N/A	response to oxidative stress
		LOC_Os06g51150	catalase isozyme B, putative, expressed	0.808723	#N/A	response to oxidative stress
		LOC_Os01g19150	CGMC_GSK.3 - CGMC includes CDA, MAPK, GSK3, and CLKC kinases, expressed	0.401192	#N/A	response to salt stress
		LOC_Os06g09679	chaperonin, putative, expressed	-0.459976	#N/A	response to salt stress
		LOC_Os12g26940	CHASE domain containing protein, expressed	1.00068	#N/A	response to water deprivation
		LOC_Os04g38410	chlorophyll A-B binding protein, putative, expressed	-1.78685	#N/A	response to salt stress
		LOC_Os05g41490	circadian clock coupling factor ZGT, putative, expressed	3.84067	#N/A	response to salt stress
		LOC_Os07g40710	circadian clock coupling factor-related, putative, expressed	-0.429105	#N/A	response to salt stress
		LOC_Os03g55850	cold acclimation protein WCOR413, putative, expressed	0.782342	#N/A	response to desiccation
		LOC_Os03g11960	copper/zinc superoxide dismutase, putative, expressed	-0.739855	#N/A	response to oxidative stress
		LOC_Os12g36890	CSLD4 - cellulose synthase-like family D, expressed	-1.4713	#N/A	response to salt stress
		LOC_Os08g06380	CSLF6 - cellulose synthase-like family F; beta1,3;1,4 glucan synthase, expressed	-0.833681	#N/A	response to salt stress
		LOC_Os02g09420	cyclase family protein, putative, expressed	0.845714	#N/A	response to salt stress
		LOC_Os06g43180	cyclase family protein, putative, expressed	-0.699457	#N/A	response to salt stress
		LOC_Os02g27030	cysteine proteinase 1 precursor, putative, expressed	0.688529	#N/A	response to salt stress
		LOC_Os05g33880	cysteine proteinase inhibitor precursor protein, putative, expressed	0.511397	#N/A	response to water deprivation
		LOC_Os04g08350	cysteine synthase, chloroplast/chromoplast precursor, putative, expressed	-0.503158	#N/A	response to salt stress
		LOC_Os05g37250	cytochrome P450, putative, expressed	-1.21619	#N/A	response to water deprivation
		LOC_Os01g43120	DEAD/DEAH box helicase, putative, expressed	-0.627553	#N/A	response to water deprivation
		LOC_Os03g61220	DEAD-box ATP-dependent RNA helicase 3, putative, expressed	-0.446633	#N/A	response to water deprivation
		LOC_Os03g45280	dehydrin, putative, expressed	-1.46302	#N/A	response to water stimulus
		LOC_Os11g26750	dehydrin, putative, expressed	3.9493	#N/A	response to water stimulus
		LOC_Os11g10520	dehydrogenase, putative, expressed	1.80181	#N/A	response to salt stress
		LOC_Os09g31514	dihydroflavonol-4-reductase, putative, expressed	0.55047	#N/A	response to water deprivation
		LOC_Os02g20170	drought induced 19 protein, putative, expressed	0.424152	#N/A	response to water deprivation
		LOC_Os05g01730	drought induced 19 protein, putative, expressed	-0.699015	#N/A	response to water deprivation
		LOC_Os01g41010	DUF581 domain containing protein, expressed	-0.903082	#N/A	response to salt stress
		LOC_Os02g46210	DUF581 domain containing protein, expressed	-1.47735	#N/A	response to salt stress
		LOC_Os08g44200	ECT5, putative, expressed	0.711437	#N/A	response to oxidative stress
		LOC_Os03g20670	ELMO/CED-12 family protein, putative, expressed	0.805402	#N/A	response to water deprivation
		LOC_Os06g39240	endothelial differentiation-related factor 1, putative, expressed	1.61406	#N/A	response to water deprivation
		LOC_Os06g04510	enolase, putative, expressed	-0.691135	#N/A	response to salt stress
		LOC_Os01g21560	esterase/lipase/thioesterase family protein, putative, expressed	0.868706	#N/A	response to oxidative stress
		LOC_Os04g32620	ethylene-responsive transcription factor ERF114, putative, expressed	1.49406	#N/A	response to water deprivation
		LOC_Os12g27440	expressed protein	0.846363	#N/A	response to water deprivation
		LOC_Os12g05690	expressed protein	1.00007	#N/A	response to oxidative stress
		LOC_Os04g53520	expressed protein	-0.486477	#N/A	response to salt stress
		LOC_Os01g03760	expressed protein	0.479317	#N/A	response to salt stress
		LOC_Os05g38040	expressed protein	-0.742228	#N/A	response to salt stress
		LOC_Os05g46340	expressed protein	0.849337	#N/A	response to water deprivation
		LOC_Os08g32520	expressed protein	1.0773	#N/A	response to oxidative stress
		LOC_Os06g40440	expressed protein	0.662782	#N/A	response to oxidative stress
		LOC_Os11g10320	expressed protein	-0.956865	#N/A	response to desiccation
		LOC_Os04g37790	expressed protein	0.701896	#N/A	response to oxidative stress
		LOC_Os03g48950	expressed protein	0.69694	#N/A	response to desiccation
		LOC_Os03g53390	expressed protein	0.546612	#N/A	response to oxidative stress
		LOC_Os06g39912	expressed protein	-0.352888	#N/A	response to water deprivation
		LOC_Os01g70400	expressed protein	-0.846778	#N/A	response to oxidative stress
		LOC_Os02g13370	expressed protein	-0.670103	#N/A	response to oxidative stress
		LOC_Os02g50710	expressed protein	0.948289	#N/A	response to oxidative stress
		LOC_Os02g50810	expressed protein	-0.70099	#N/A	response to oxidative stress
		LOC_Os10g42250	expressed protein	-0.384362	#N/A	response to salt stress
		LOC_Os01g58470	expressed protein	-0.994514	#N/A	response to water deprivation
		LOC_Os07g46510	expressed protein	-1.91119	#N/A	response to oxidative stress
		LOC_Os06g40740	expressed protein	0.584209	#N/A	response to oxidative stress
		LOC_Os03g37810	expressed protein	-1.85223	#N/A	response to oxidative stress
		LOC_Os03g51459	expressed protein	0.771984	#N/A	response to oxidative stress
		LOC_Os12g19350	expressed protein	0.405222	#N/A	response to salt stress
		LOC_Os05g33620	expressed protein	-0.442029	#N/A	response to salt stress
		LOC_Os08g45220	expressed protein	0.48781	#N/A	response to salt stress
		LOC_Os03g11874	expressed protein	0.795098	#N/A	response to salt stress
		LOC_Os03g19260	expressed protein	-0.863694	#N/A	response to oxidative stress
		LOC_Os01g34010	expressed protein	2.10928	#N/A	response to oxidative stress
		LOC_Os09g33930	farnesyltransferase/geranylgeranyltransferase type-1 subunitalpha, putative, expressed	0.65591	#N/A	response to water deprivation
		LOC_Os05g42350	ferredoxin--nitrite reductase, putative, expressed	-0.717148	#N/A	response to salt stress
		LOC_Os08g35210	ferric reductase, putative, expressed	0.949329	#N/A	response to water deprivation
		LOC_Os05g33380	fructose-bisphospate aldolase isozyme, putative, expressed	0.651631	#N/A	response to salt stress
		LOC_Os06g40640	fructose-bisphospate aldolase isozyme, putative, expressed	-0.691745	#N/A	response to salt stress
		LOC_Os01g67860	fructose-bisphospate aldolase isozyme, putative, expressed	0.650951	#N/A	response to salt stress
		LOC_Os03g24380	glutathione peroxidase domain containing protein, expressed	0.508042	#N/A	response to oxidative stress
		LOC_Os06g08670	glutathione peroxidase, putative, expressed	-0.715057	#N/A	response to oxidative stress
		LOC_Os02g38920	glyceraldehyde-3-phosphate dehydrogenase, putative, expressed	0.535754	#N/A	response to oxidative stress
		LOC_Os02g50600	glycosyl transferase 8 domain containing protein, putative, expressed	1.10317	#N/A	response to oxidative stress
		LOC_Os06g13760	glycosyl transferase 8 domain containing protein, putative, expressed	-1.14502	#N/A	response to oxidative stress
		LOC_Os05g07940	glyoxalase family protein, putative, expressed	1.7115	#N/A	response to water deprivation
		LOC_Os12g02700	harpin-induced protein 1 domain containing protein, expressed	0.710217	#N/A	response to desiccation
		LOC_Os03g15630	harpin-induced protein 1 domain containing protein, expressed	0.752061	#N/A	response to desiccation
		LOC_Os05g45070	harpin-induced protein 1 domain containing protein, expressed	1.63625	#N/A	response to desiccation
		LOC_Os07g42160	HD domain containing protein, putative, expressed	1.28688	#N/A	response to water deprivation
		LOC_Os09g27050	HD domain containing protein, putative, expressed	0.810261	#N/A	response to water deprivation
		LOC_Os06g11610	heat shock 22 kDa protein, mitochondrial precursor, putative, expressed	1.11514	#N/A	response to osmotic stress
		LOC_Os08g38086	heat shock protein, putative, expressed	-0.338605	#N/A	response to salt stress
		LOC_Os12g32986	heat shock protein, putative, expressed	0.354046	#N/A	response to salt stress
		LOC_Os03g50860	histidine kinase, putative, expressed	-0.505746	#N/A	response to water deprivation
		LOC_Os01g69920	histidine kinase, putative, expressed	0.466893	#N/A	response to water deprivation
		LOC_Os10g21810	histidine kinase, putative, expressed	0.654167	#N/A	response to water deprivation
		LOC_Os06g39906	homeobox domain containing protein, expressed	-0.684745	#N/A	response to water deprivation
		LOC_Os02g51290	HVA22, putative, expressed	1.09239	#N/A	response to water deprivation
		LOC_Os01g52780	HVA22, putative, expressed	-1.14632	#N/A	response to salt stress
		LOC_Os03g51010	hydrolase, alpha/beta fold family domain containing protein, expressed	0.860266	#N/A	response to water deprivation
		LOC_Os04g54430	immediate-early protein RSP40, putative, expressed	-0.381934	#N/A	response to oxidative stress
		LOC_Os12g08280	inositol-1-monophosphatase, putative, expressed	-0.608281	#N/A	response to water deprivation
		LOC_Os01g13610	isoflavone reductase homolog IRL, putative, expressed	2.92781	#N/A	response to oxidative stress
		LOC_Os06g27770	isoflavone reductase homolog IRL, putative, expressed	0.6182	#N/A	response to oxidative stress
		LOC_Os10g01044	isoflavone reductase, putative, expressed	-1.12969	#N/A	response to oxidative stress
		LOC_Os06g02040	late embryogenesis abundant group 1, putative, expressed	3.07245	#N/A	response to osmotic stress
		LOC_Os05g33820	lipase, putative, expressed	0.569185	#N/A	response to oxidative stress
		LOC_Os01g51360	lipase, putative, expressed	-0.587646	#N/A	response to salt stress
		LOC_Os03g57854	MBTB3 - Bric-a-Brac, Tramtrack, Broad Complex BTB domain with Meprin and TRAF Homology MATH domain, expressed	0.462816	#N/A	response to osmotic stress
		LOC_Os04g56460	MBTB9 - Bric-a-Brac, Tramtrack, Broad Complex BTB domain with Meprin and TRAF Homology MATH domain, expressed	-2.42147	#N/A	response to osmotic stress
		LOC_Os11g41875	membrane protein, putative, expressed	-0.865069	#N/A	response to oxidative stress
		LOC_Os03g17870	metallothionein, putative, expressed	2.60222	#N/A	response to osmotic stress
		LOC_Os05g11320	metallothionein-like protein 3B, putative, expressed	0.845259	#N/A	response to salt stress
		LOC_Os05g32630	mitochondrial carrier protein, putative, expressed	0.860989	#N/A	response to water deprivation
		LOC_Os02g37000	mitochondrial prohibitin complex protein 1, putative, expressed	1.37771	#N/A	response to salt stress
		LOC_Os08g44340	monodehydroascorbate reductase, putative, expressed	0.525117	#N/A	response to water deprivation
		LOC_Os03g24590	mTERF domain containing protein, expressed	-0.789999	#N/A	response to salt stress
		LOC_Os03g57149	mTERF domain containing protein, expressed	-0.64939	#N/A	response to salt stress
		LOC_Os02g51450	mTERF family protein, expressed	-0.633237	#N/A	response to osmotic stress
		LOC_Os06g51260	MYB family transcription factor, putative, expressed	0.558131	#N/A	response to salt stress
		LOC_Os01g03720	MYB family transcription factor, putative, expressed	1.92325	#N/A	response to water deprivation
		LOC_Os08g06110	MYB family transcription factor, putative, expressed	-0.72711	#N/A	response to salt stress
		LOC_Os06g45840	MYB transcription factor, putative, expressed	0.663325	#N/A	response to salt stress
		LOC_Os02g45670	myb-like DNA-binding domain containing protein, expressed	-0.416808	#N/A	response to salt stress
		LOC_Os01g09280	myb-related transcription activator, putative, expressed	0.566333	#N/A	response to salt stress
		LOC_Os02g35500	NAD binding domain of 6-phosphogluconate dehydrogenase containing protein, expressed	-0.58495	#N/A	response to oxidative stress
		LOC_Os04g33060	NAD dependent epimerase/dehydratase family protein, putative, expressed	-1.10553	#N/A	response to oxidative stress
		LOC_Os02g35039	NAD dependent epimerase/dehydratase family protein, putative, expressed	0.352199	#N/A	response to oxidative stress
		LOC_Os12g12580	NADP-dependent oxidoreductase, putative, expressed	-0.582229	#N/A	response to oxidative stress
		LOC_Os04g55960	NADPH reductase, putative, expressed	0.410849	#N/A	response to oxidative stress
		LOC_Os03g44380	NCED3	1.40327	#N/A	response to osmotic stress
		LOC_Os02g01440	nitric oxide synthase 1, putative, expressed	-0.526029	#N/A	response to oxidative stress
		LOC_Os01g66120	No apical meristem protein, putative, expressed	0.992815	#N/A	response to water deprivation
		LOC_Os11g08210	no apical meristem protein, putative, expressed	0.47546	#N/A	response to water deprivation
		LOC_Os05g34830	No apical meristem protein, putative, expressed	1.73734	#N/A	response to water deprivation
		LOC_Os04g55650	oryzain alpha chain precursor, putative, expressed	1.05877	#N/A	response to water deprivation
		LOC_Os05g31750	OsANN3	-0.523369	#N/A	response to salt stress
		LOC_Os02g34810	OsAPx8 - Thylakoid-bound Ascorbate Peroxidase encoding gene 5,8, expressed	-1.59948	#N/A	response to oxidative stress
		LOC_Os04g53490	OsCHL Chloroplastic lipocalin, expressed	-0.679665	#N/A	response to oxidative stress
		LOC_Os04g33820	OsFBX132 - F-box domain containing protein, expressed	4.82576	#N/A	response to water deprivation
		LOC_Os11g05660	OsFBX396 - F-box domain containing protein, expressed	0.612705	#N/A	response to water deprivation
		LOC_Os06g06790	OsPDIL1-5 protein disulfide isomerase PDIL1-5, expressed	0.659357	#N/A	response to oxidative stress
		LOC_Os07g44180	OsRCI2-10 - Hydrophobic protein LTI6A, expressed	-0.616287	#N/A	response to water deprivation
		LOC_Os06g43280	paxneb-related protein, putative, expressed	0.438353	#N/A	response to oxidative stress
		LOC_Os08g41730	peptidase, T1 family, putative, expressed	1.21652	#N/A	response to salt stress
		LOC_Os05g33510	peptide methionine sulfoxide reductase msrB, putative, expressed	-0.695068	#N/A	response to oxidative stress
		LOC_Os01g18210	peptidyl-prolyl cis-trans isomerase, putative, expressed	-0.554893	#N/A	response to salt stress
		LOC_Os05g01270	peptidyl-prolyl cis-trans isomerase, putative, expressed	-1.18272	#N/A	response to oxidative stress
		LOC_Os02g02890	peptidyl-prolyl cis-trans isomerase, putative, expressed	-0.570032	#N/A	response to water deprivation
		LOC_Os04g28420	peptidyl-prolyl isomerase, putative, expressed	1.66023	#N/A	response to osmotic stress
		LOC_Os05g05930	peripheral-type benzodiazepine receptor, putative, expressed	6.69936	#N/A	response to osmotic stress
		LOC_Os06g13050	peroxidase family protein, expressed	-0.589673	#N/A	response to oxidative stress
		LOC_Os03g22010	peroxidase precursor, putative, expressed	1.89982	#N/A	response to oxidative stress
		LOC_Os01g16450	peroxidase precursor, putative, expressed	-0.867154	#N/A	response to oxidative stress
		LOC_Os04g59190	peroxidase precursor, putative, expressed	0.878671	#N/A	response to oxidative stress
		LOC_Os08g42030	peroxidase precursor, putative, expressed	-0.92311	#N/A	response to oxidative stress
		LOC_Os12g02060	peroxidase precursor, putative, expressed	3.67646	#N/A	response to oxidative stress
		LOC_Os06g48030	peroxidase precursor, putative, expressed	-1.10748	#N/A	response to oxidative stress
		LOC_Os01g28030	peroxidase precursor, putative, expressed	0.743615	#N/A	response to oxidative stress
		LOC_Os01g36240	peroxidase precursor, putative, expressed	2.06183	#N/A	response to oxidative stress
		LOC_Os09g29490	peroxidase precursor, putative, expressed	-1.11802	#N/A	response to oxidative stress
		LOC_Os12g08920	peroxidase precursor, putative, expressed	-1.05085	#N/A	response to oxidative stress
		LOC_Os12g02080	peroxidase precursor, putative, expressed	1.40584	#N/A	response to oxidative stress
		LOC_Os05g04500	peroxidase precursor, putative, expressed	0.661057	#N/A	response to oxidative stress
		LOC_Os04g59200	peroxidase precursor, putative, expressed	-1.04375	#N/A	response to oxidative stress
		LOC_Os07g48050	peroxidase precursor, putative, expressed	1.80063	#N/A	response to oxidative stress
		LOC_Os10g39170	peroxidase precursor, putative, expressed	-2.02525	#N/A	response to oxidative stress
		LOC_Os03g55420	peroxidase precursor, putative, expressed	1.24484	#N/A	response to oxidative stress
		LOC_Os07g47990	peroxidase precursor, putative, expressed	-0.88803	#N/A	response to oxidative stress
		LOC_Os08g02110	peroxidase precursor, putative, expressed	-1.06414	#N/A	response to oxidative stress
		LOC_Os11g02100	peroxidase precursor, putative, expressed	2.60793	#N/A	response to oxidative stress
		LOC_Os01g15830	peroxidase precursor, putative, expressed	-2.41808	#N/A	response to oxidative stress
		LOC_Os07g02440	peroxidase precursor, putative, expressed	-1.05538	#N/A	response to oxidative stress
		LOC_Os05g41990	peroxidase precursor, putative, expressed	-5.24636	#N/A	response to oxidative stress
		LOC_Os08g41090	peroxidase precursor, putative, expressed	-0.586816	#N/A	response to oxidative stress
		LOC_Os07g44440	peroxiredoxin, putative, expressed	1.85634	#N/A	response to oxidative stress
		LOC_Os08g45190	PGR5, putative, expressed	-0.865754	#N/A	response to water deprivation
		LOC_Os04g58580	phosphomannomutase, putative, expressed	-0.677738	#N/A	response to salt stress
		LOC_Os03g06730	plant protein of unknown function domain containing protein, expressed	-0.676568	#N/A	response to water deprivation
		LOC_Os01g19610	plant protein of unknown function domain containing protein, expressed	-0.594156	#N/A	response to water deprivation
		LOC_Os08g26710	plant protein of unknown function domain containing protein, expressed	-1.94476	#N/A	response to water deprivation
		LOC_Os09g39940	plastocyanin-like domain containing protein, putative, expressed	0.726485	#N/A	response to salt stress
		LOC_Os02g32860	poly synthetase 3, putative, expressed	0.627856	#N/A	response to oxidative stress
		LOC_Os07g43900	protein kinase domain containing protein, expressed	-0.423407	#N/A	response to water deprivation
		LOC_Os12g09640	protein phosphatase 2C, putative, expressed	-1.42787	#N/A	response to osmotic stress
		LOC_Os03g16170	protein phosphatase 2C, putative, expressed	1.09917	#N/A	response to water deprivation
		LOC_Os01g53294	RBOHA	1.14004	#N/A	response to water deprivation
		LOC_Os12g43640	receptor-like protein kinase HAIKU2 precursor, putative, expressed	0.739202	#N/A	response to oxidative stress
		LOC_Os06g41840	reductase, putative, expressed	0.820461	#N/A	response to water deprivation
		LOC_Os09g31490	reductase, putative, expressed	0.609884	#N/A	response to water deprivation
		LOC_Os02g16620	reticulon domain containing protein, putative, expressed	0.751346	#N/A	response to salt stress
		LOC_Os01g53520	reticulon domain containing protein, putative, expressed	0.445835	#N/A	response to salt stress
		LOC_Os01g04880	retrotransposon protein, putative, unclassified, expressed	-0.520197	#N/A	response to oxidative stress
		LOC_Os08g06630	RNA polymerase sigma factor, putative, expressed	-0.441382	#N/A	response to salt stress
		LOC_Os01g68790	RNA recognition motif containing protein, putative, expressed	-0.372948	#N/A	response to water deprivation
		LOC_Os01g13210	salt stress root protein RS1, putative, expressed	0.653991	#N/A	response to water deprivation
		LOC_Os02g18410	salt stress root protein RS1, putative, expressed	-3.26985	#N/A	response to water deprivation
		LOC_Os01g50610	SAM dependent carboxyl methyltransferase, putative, expressed	1.03843	#N/A	response to water deprivation
		LOC_Os03g13840	senescence-associated protein, putative, expressed	0.667681	#N/A	response to water deprivation
		LOC_Os01g54480	serine/threonine protein kinase, putative, expressed	-0.597704	#N/A	response to water deprivation
		LOC_Os10g35840	shikimate/quinate 5-dehydrogenase, putative, expressed	-1.71832	#N/A	response to oxidative stress
		LOC_Os02g19440	sirohydrochlorin ferrochelatase, putative, expressed	-0.447245	#N/A	response to oxidative stress
		LOC_Os03g25750	SNARE associated Golgi protein, putative, expressed	0.529198	#N/A	response to oxidative stress
		LOC_Os02g52940	soluble inorganic pyrophosphatase, putative, expressed	-0.737421	#N/A	response to salt stress
		LOC_Os12g41930	SRP40, C-terminal domain containing protein, expressed	-0.45857	#N/A	response to osmotic stress
		LOC_Os11g05290	stress responsive A/B Barrel domain containing protein, expressed	-2.80496	#N/A	response to salt stress
		LOC_Os08g06640	stress-induced protein, putative, expressed	-0.640588	#N/A	response to salt stress
		LOC_Os01g53790	stress-induced protein, putative, expressed	-0.940108	#N/A	response to salt stress
		LOC_Os03g56220	stress-induced protein, putative, expressed	-1.31951	#N/A	response to salt stress
		LOC_Os07g04150	stress-induced protein, putative, expressed	-1.07397	#N/A	response to salt stress
		LOC_Os01g56330	TKL_IRAK_CrRLK1L-1.5 - The CrRLK1L-1 subfamily has homology to the CrRLK1L homolog, expressed	-0.985067	#N/A	response to salt stress
		LOC_Os02g17650	tocopherol cyclase, chloroplast precursor, putative, expressed	-0.374902	#N/A	response to oxidative stress
		LOC_Os01g05490	triosephosphate isomerase, cytosolic, putative, expressed	-0.540894	#N/A	response to salt stress
		LOC_Os01g07530	uncharacterized glycosyltransferase, putative, expressed	-0.405822	#N/A	response to water deprivation
		LOC_Os06g07600	uncharacterized glycosyltransferase, putative, expressed	0.713086	#N/A	response to oxidative stress
		LOC_Os08g14440	uridylyltransferase-related, putative, expressed	-1.14784	#N/A	response to salt stress
		LOC_Os02g07690	VQ domain containing protein, putative, expressed	0.934102	#N/A	response to water deprivation
		LOC_Os05g07710	WD40-like domain containing protein, putative, expressed	1.67235	#N/A	response to water deprivation
		LOC_Os11g18940	WW domain containing protein, expressed	-1.1481	#N/A	response to water stimulus
		LOC_Os07g43940	X8 domain containing protein, expressed	0.770185	#N/A	response to water deprivation
		LOC_Os04g51940	YT521-B, putative, expressed	1.18763	#N/A	response to oxidative stress
		LOC_Os10g25290	ZIM domain containing protein, putative, expressed	0.872497	#N/A	response to water deprivation
		LOC_Os05g45020	zinc finger/CCCH transcription factor, putative, expressed	2.112	#N/A	response to oxidative stress
		LOC_Os01g42080	zinc ion binding protein, putative, expressed	0.521909	#N/A	response to water deprivation
		LOC_Os03g32230	ZOS3-12 - C2H2 zinc finger protein, expressed	1.58136	#N/A	response to oxidative stress
		LOC_Os05g51830	ZOS5-12 - C2H2 zinc finger protein, expressed	-0.341333	#N/A	response to water deprivation
unique to B	36	LOC_Os11g06980	BURP domain containing protein, expressed		-0.78411	response to salt stress
		LOC_Os05g12400	BURP domain containing protein, expressed		1.71229	response to salt stress
		LOC_Os03g12230	caleosin related protein, putative, expressed		1.37449	response to salt stress
		LOC_Os01g74160	carboxyl-terminal peptidase, putative, expressed		-1.71597	response to oxidative stress
		LOC_Os11g35930	chalcone synthase, putative, expressed		2.16442	response to oxidative stress
		LOC_Os11g32650	chalcone synthase, putative, expressed		-0.873048	response to oxidative stress
		LOC_Os08g39830	ethylene-insensitive 3, putative, expressed		-3.34709	response to water deprivation
		LOC_Os01g55370	expressed protein		-1.31303	response to oxidative stress
		LOC_Os12g05210	expressed protein		2.85689	response to oxidative stress
		LOC_Os02g06610	expressed protein		2.0781	response to oxidative stress
		LOC_Os08g09250	glyoxalase family protein, putative, expressed		0.881748	response to salt stress
		LOC_Os11g30500	HVA22, putative, expressed		0.928569	response to salt stress
		LOC_Os01g01650	isoflavone reductase homolog IRL, putative, expressed		-1.27903	response to oxidative stress
		LOC_Os01g01660	isoflavone reductase, putative, expressed		-1.09574	response to oxidative stress
		LOC_Os05g01140	methyltransferase, putative, expressed		-1.29528	response to water deprivation
		LOC_Os11g03440	myb-like DNA-binding domain containing protein, putative, expressed		-2.5163	response to water deprivation
		LOC_Os12g03150	myb-like DNA-binding domain containing protein, putative, expressed		-2.43867	response to water deprivation
		LOC_Os04g41960	NADP-dependent oxidoreductase, putative, expressed		-0.798568	response to oxidative stress
		LOC_Os01g61010	nodulin, putative, expressed		-0.840218	response to salt stress
		LOC_Os06g11800	OsANN5		0.96146	response to water deprivation
		LOC_Os01g47760	OsGrx_I1 - glutaredoxin subgroup III, expressed		-1.16365	response to water deprivation
		LOC_Os05g38230	oxidoreductase, aldo/keto reductase family protein, putative, expressed		1.00948	response to water deprivation
		LOC_Os01g62870	oxidoreductase, aldo/keto reductase family protein, putative, expressed		-0.824984	response to water deprivation
		LOC_Os07g48020	peroxidase precursor, putative, expressed		-1.05576	response to oxidative stress
		LOC_Os09g32964	peroxidase precursor, putative, expressed		-2.30581	response to oxidative stress
		LOC_Os12g34524	peroxidase precursor, putative, expressed		-2.30464	response to oxidative stress
		LOC_Os02g58720	peroxidase precursor, putative, expressed		-2.185	response to oxidative stress
		LOC_Os07g01370	peroxidase precursor, putative, expressed		-1.48731	response to oxidative stress
		LOC_Os03g22210	POEI46 - Pollen Ole e I allergen and extensin family protein precursor, expressed		1.64646	response to oxidative stress
		LOC_Os03g18150	protein phosphatase 2C, putative, expressed		-1.11237	response to osmotic stress
		LOC_Os01g04640	reticulon domain containing protein, putative, expressed		-2.35594	response to salt stress
		LOC_Os02g36940	uncharacterized Cys-rich domain containing protein, putative, expressed		-0.82606	response to oxidative stress
		LOC_Os01g61080	WRKY24, expressed		-1.93399	response to water deprivation
		LOC_Os05g27730	WRKY53, expressed		-1.18266	response to water deprivation
		LOC_Os03g08310	ZIM domain containing protein, putative, expressed		-1.51066	response to water deprivation
		LOC_Os04g32480	zinc-finger protein, putative, expressed		1.52719	response to water deprivation
