# Supplementary material for: Transcriptome and Cell Physiological Analyses in Different Rice Cultivars Provide New Insights Into Adaptive and Salinity Stress Responses
Source: Front Plant Sci. 2018 Mar 5;9:204. doi: 10.3389/fpls.2018.00204 (PMC5844958; doi:10.3389/fpls.2018.00204)
Supplement: Supplementary file 11 [file Table_11.XLSX]

## Sheet: roots
Supplementary Table 11. List of stress responsive DEGs found in roots. B: Baldo; VN: Vialone Nano
Names	total	MSU_GENE_ID	description	log2FC VN	log2FC B	annotation
common genes	138	LOC_Os04g13220	ABC transporter family protein, putative, expressed	0.944386	0.562857	response to water deprivation
		LOC_Os05g36290	actin, putative, expressed	-0.563386	-0.758595	response to salt stress
		LOC_Os12g06660	actin, putative, expressed	-3.60251	-2.57001	response to osmotic stress
		LOC_Os07g09060	aldehyde dehydrogenase, putative, expressed	-0.297468	-0.587033	response to oxidative stress
		LOC_Os12g26290	alpha-DOX2, putative, expressed	2.37924	0.938261	response to oxidative stress
		LOC_Os03g44890	anthranilate phosphoribosyltransferase, putative, expressed	-1.02	-0.52986	response to oxidative stress
		LOC_Os07g30020	anthranilate phosphoribosyltransferase, putative, expressed	-0.512986	-0.558341	response to oxidative stress
		LOC_Os07g26630	aquaporin protein, putative, expressed	-0.774925	-0.665589	response to water deprivation
		LOC_Os02g44080	aquaporin protein, putative, expressed	-1.31334	-0.821373	response to salt stress
		LOC_Os04g44060	aquaporin protein, putative, expressed	-0.609963	-0.641335	response to salt stress
		LOC_Os02g39360	B-box zinc finger family protein, putative, expressed	-1.19366	-0.864536	response to salt stress
		LOC_Os06g18850	cadmium tolerance factor, putative, expressed	-0.66339	-0.6812	response to salt stress
		LOC_Os02g50174	caleosin related protein, putative, expressed	0.436102	0.703598	response to salt stress
		LOC_Os02g34600	CAMK_CAMK_like.13 - CAMK includes calcium/calmodulin depedent protein kinases, expressed	0.946663	0.68629	response to osmotic stress
		LOC_Os02g58520	CAMK_CAMK_like.16 - CAMK includes calcium/calmodulin depedent protein kinases, expressed	-2.02455	-1.68588	response to water deprivation
		LOC_Os07g05620	CAMK_KIN1/SNF1/Nim1_like.28 - CAMK includes calcium/calmodulin depedent protein kinases, expressed	0.496697	0.826363	response to water deprivation
		LOC_Os07g48760	CAMK_KIN1/SNF1/Nim1_like.32 - CAMK includes calcium/calmodulin depedent protein kinases, expressed	-1.08318	-1.1015	response to water deprivation
		LOC_Os02g02400	catalase isozyme A, putative, expressed	2.08261	1.95646	response to oxidative stress
		LOC_Os03g31310	circadian clock coupling factor-related, putative, expressed	-0.68422	-0.605795	response to salt stress
		LOC_Os02g44230	CPuORF22 - conserved peptide uORF-containing transcript, expressed	-1.03071	-1.81973	response to salt stress
		LOC_Os01g63930	cytochrome P450, putative, expressed	1.34986	1.52448	response to water deprivation
		LOC_Os11g10510	dehydrogenase, putative, expressed	-0.83299	-0.594122	response to osmotic stress
		LOC_Os02g51730	dnaJ homolog subfamily C member 7, putative, expressed	-1.468	-0.98581	response to osmotic stress
		LOC_Os05g38530	DnaK family protein, putative, expressed	0.928638	1.49595	response to salt stress
		LOC_Os01g48190	drought induced 19 protein, putative, expressed	-0.53768	-0.824912	response to water deprivation
		LOC_Os06g47250	DUF292 domain containing protein, expressed	-1.6742	-1.22248	response to oxidative stress
		LOC_Os01g41010	DUF581 domain containing protein, expressed	0.930344	0.708272	response to salt stress
		LOC_Os02g46210	DUF581 domain containing protein, expressed	1.16503	1.06327	response to salt stress
		LOC_Os11g03530	ELMO/CED-12 family protein, putative, expressed	-1.04719	-1.00727	response to water deprivation
		LOC_Os12g03270	ELMO/CED-12 family protein, putative, expressed	-1.70614	-2.01134	response to water deprivation
		LOC_Os06g39240	endothelial differentiation-related factor 1, putative, expressed	1.42086	1.78464	response to water deprivation
		LOC_Os09g31400	ethylene-insensitive 3, putative, expressed	-0.442528	-0.624375	response to water deprivation
		LOC_Os12g27440	expressed protein	2.13201	1.05899	response to water deprivation
		LOC_Os06g51390	expressed protein	-0.324798	-0.605976	response to water deprivation
		LOC_Os04g49370	expressed protein	-1.13626	-1.60375	response to oxidative stress
		LOC_Os07g45370	expressed protein	-1.96504	-1.28512	response to oxidative stress
		LOC_Os03g11874	expressed protein	0.629525	0.792221	response to salt stress
		LOC_Os03g10320	expressed protein	0.988084	1.8888	response to oxidative stress
		LOC_Os01g72360	expressed protein	-4.81015	-3.6125	response to oxidative stress
		LOC_Os02g12080	expressed protein	1.51477	1.09544	response to oxidative stress
		LOC_Os04g37920	FAD binding domain of DNA photolyase domain containing protein, expressed	-1.0094	-0.823641	response to water deprivation
		LOC_Os08g02700	fructose-bisphospate aldolase isozyme, putative, expressed	1.35257	1.83252	response to salt stress
		LOC_Os04g46960	glutathione peroxidase domain containing protein, expressed	-0.638871	-0.583403	response to oxidative stress
		LOC_Os09g27050	HD domain containing protein, putative, expressed	-1.31764	-0.944187	response to water deprivation
		LOC_Os01g63690	hs1, putative, expressed	-0.807323	-1.26807	response to oxidative stress
		LOC_Os03g51010	hydrolase, alpha/beta fold family domain containing protein, expressed	1.30397	0.988164	response to water deprivation
		LOC_Os04g54430	immediate-early protein RSP40, putative, expressed	-0.83678	-0.556992	response to oxidative stress
		LOC_Os01g13610	isoflavone reductase homolog IRL, putative, expressed	2.49817	2.22477	response to oxidative stress
		LOC_Os12g16410	isoflavone reductase, putative, expressed	1.30015	0.993891	response to oxidative stress
		LOC_Os01g01660	isoflavone reductase, putative, expressed	-2.68505	-1.29916	response to oxidative stress
		LOC_Os04g46810	LTPL120 - Protease inhibitor/seed storage/LTP family protein precursor, expressed	0.404426	1.41873	response to salt stress
		LOC_Os04g46820	LTPL121 - Protease inhibitor/seed storage/LTP family protein precursor, putative, expressed	0.922718	1.44902	response to salt stress
		LOC_Os06g43600	LTPL129 - Protease inhibitor/seed storage/LTP family protein precursor, expressed	0.481395	0.795208	response to salt stress
		LOC_Os10g40430	LTPL139 - Protease inhibitor/seed storage/LTP family protein precursor, expressed	-2.29328	-1.27254	response to salt stress
		LOC_Os10g40460	LTPL141 - Protease inhibitor/seed storage/LTP family protein precursor, expressed	5.2295	2.67991	response to salt stress
		LOC_Os12g38051	metallothionein, putative, expressed	-2.22809	-2.81834	response to osmotic stress
		LOC_Os12g38270	metallothionein, putative, expressed	-1.87333	-3.16151	response to osmotic stress
		LOC_Os12g38010	metallothionein, putative, expressed	-2.74165	-2.31336	response to osmotic stress
		LOC_Os01g05650	metallothionein, putative, expressed	1.38187	1.26821	response to osmotic stress
		LOC_Os04g13210	multidrug resistance-associated protein, putative, expressed	2.51858	1.29588	response to water deprivation
		LOC_Os01g09280	myb-related transcription activator, putative, expressed	1.13027	1.0005	response to salt stress
		LOC_Os11g14910	NADP-dependent oxidoreductase, putative, expressed	2.38378	1.47002	response to oxidative stress
		LOC_Os01g59680	NHL25, putative, expressed	-2.36484	-1.90331	response to desiccation
		LOC_Os02g36880	No apical meristem protein, putative, expressed	1.0312	1.33886	response to water deprivation
		LOC_Os05g31750	OsANN3	-2.08264	-1.16198	response to water deprivation
		LOC_Os06g06050	OsFBL27 - F-box domain and LRR containing protein, expressed	0.539885	0.770831	response to water deprivation
		LOC_Os07g44180	OsRCI2-10 - Hydrophobic protein LTI6A, expressed	-0.87053	-0.555211	response to water deprivation
		LOC_Os03g17790	OsRCI2-5 - Putative low temperature and salt responsive protein, expressed	1.19946	0.900474	response to salt stress
		LOC_Os04g40620	peptide methionine sulfoxide reductase, putative, expressed	1.2726	1.5121	response to oxidative stress
		LOC_Os06g35520	peroxidase precursor, putative, expressed	0.423822	1.23811	response to oxidative stress
		LOC_Os03g25370	peroxidase precursor, putative, expressed	-2.67884	-2.17895	response to oxidative stress
		LOC_Os03g22010	peroxidase precursor, putative, expressed	3.20229	1.95864	response to oxidative stress
		LOC_Os07g44590	peroxidase precursor, putative, expressed	-2.27374	-1.14985	response to oxidative stress
		LOC_Os05g06970	peroxidase precursor, putative, expressed	0.72071	0.984307	response to oxidative stress
		LOC_Os06g32990	peroxidase precursor, putative, expressed	-3.37432	-2.27707	response to oxidative stress
		LOC_Os04g59260	peroxidase precursor, putative, expressed	-1.02117	-0.95723	response to oxidative stress
		LOC_Os08g42030	peroxidase precursor, putative, expressed	-1.15593	-0.727497	response to oxidative stress
		LOC_Os03g25320	peroxidase precursor, putative, expressed	-4.55185	-3.13578	response to oxidative stress
		LOC_Os07g48020	peroxidase precursor, putative, expressed	1.55416	0.98002	response to oxidative stress
		LOC_Os07g01420	peroxidase precursor, putative, expressed	-3.63878	-3.21844	response to oxidative stress
		LOC_Os06g48030	peroxidase precursor, putative, expressed	0.380946	0.702287	response to oxidative stress
		LOC_Os07g31610	peroxidase precursor, putative, expressed	-3.45437	-3.73958	response to oxidative stress
		LOC_Os03g25340	peroxidase precursor, putative, expressed	-1.58324	-2.0502	response to oxidative stress
		LOC_Os01g18970	peroxidase precursor, putative, expressed	-3.17955	-2.70217	response to oxidative stress
		LOC_Os09g15500	peroxidase precursor, putative, expressed	-5.26169	-4.14795	response to oxidative stress
		LOC_Os03g25330	peroxidase precursor, putative, expressed	-1.5431	-1.17058	response to oxidative stress
		LOC_Os12g02080	peroxidase precursor, putative, expressed	1.94435	1.49474	response to oxidative stress
		LOC_Os06g33100	peroxidase precursor, putative, expressed	-1.91562	-1.83702	response to oxidative stress
		LOC_Os03g36560	peroxidase precursor, putative, expressed	-0.668932	-0.539959	response to oxidative stress
		LOC_Os03g25280	peroxidase precursor, putative, expressed	-2.38945	-1.58794	response to oxidative stress
		LOC_Os07g48010	peroxidase precursor, putative, expressed	1.34206	1.13109	response to oxidative stress
		LOC_Os07g44460	peroxidase precursor, putative, expressed	-4.08999	-3.64388	response to oxidative stress
		LOC_Os02g14430	peroxidase precursor, putative, expressed	-3.13888	-2.26325	response to oxidative stress
		LOC_Os05g04380	peroxidase precursor, putative, expressed	-1.32832	-0.641583	response to oxidative stress
		LOC_Os08g20730	peroxidase precursor, putative, expressed	1.63063	1.91294	response to oxidative stress
		LOC_Os03g25300	peroxidase precursor, putative, expressed	-2.95911	-2.16575	response to oxidative stress
		LOC_Os03g25360	peroxidase precursor, putative, expressed	-3.0745	-3.01861	response to oxidative stress
		LOC_Os01g57730	peroxidase precursor, putative, expressed	-0.723329	-0.677825	response to oxidative stress
		LOC_Os11g02130	peroxidase precursor, putative, expressed	2.21596	2.19455	response to oxidative stress
		LOC_Os04g55740	peroxidase precursor, putative, expressed	0.941179	1.47962	response to oxidative stress
		LOC_Os01g18950	peroxidase precursor, putative, expressed	-2.03193	-1.44354	response to oxidative stress
		LOC_Os07g01410	peroxidase precursor, putative, expressed	-2.54712	-1.92781	response to oxidative stress
		LOC_Os07g47990	peroxidase precursor, putative, expressed	1.10911	1.18844	response to oxidative stress
		LOC_Os06g33090	peroxidase precursor, putative, expressed	-1.49072	-1.8222	response to oxidative stress
		LOC_Os06g33080	peroxidase precursor, putative, expressed	-1.97398	-1.69978	response to oxidative stress
		LOC_Os05g04490	peroxidase precursor, putative, expressed	-1.56986	-1.64486	response to oxidative stress
		LOC_Os05g04450	peroxidase precursor, putative, expressed	-1.26818	-0.957464	response to oxidative stress
		LOC_Os11g02100	peroxidase precursor, putative, expressed	1.72009	1.52461	response to oxidative stress
		LOC_Os10g39160	peroxidase precursor, putative, expressed	-4.18997	-3.67904	response to oxidative stress
		LOC_Os05g04440	peroxidase precursor, putative, expressed	-2.44384	-1.39617	response to oxidative stress
		LOC_Os06g32980	peroxidase precursor, putative, expressed	-3.12585	-3.21734	response to oxidative stress
		LOC_Os05g41990	peroxidase precursor, putative, expressed	-1.63423	-0.532291	response to oxidative stress
		LOC_Os07g44480	peroxidase, putative, expressed	-2.5909	-2.50625	response to oxidative stress
		LOC_Os01g06500	PHLOEM 2-LIKE A5, putative, expressed	1.55557	1.17114	response to salt stress
		LOC_Os08g42570	plant protein of unknown function domain containing protein, expressed	1.84645	2.59278	response to water deprivation
		LOC_Os11g17720	plant protein of unknown function domain containing protein, expressed	-2.74463	-1.37036	response to water deprivation
		LOC_Os03g06730	plant protein of unknown function domain containing protein, expressed	-1.23881	-1.1401	response to water deprivation
		LOC_Os03g44630	plastocyanin-like domain containing protein, putative, expressed	1.00359	0.523987	response to oxidative stress
		LOC_Os09g39940	plastocyanin-like domain containing protein, putative, expressed	0.916291	1.2106	response to salt stress
		LOC_Os02g32860	poly synthetase 3, putative, expressed	0.49875	0.934689	response to oxidative stress
		LOC_Os01g45990	potassium channel AKT1, putative, expressed	-2.18679	-1.75945	response to water deprivation
		LOC_Os07g41160	protein of unknown function DUF1675 domain containing protein, expressed	0.576613	0.537855	response to water deprivation
		LOC_Os03g16170	protein phosphatase 2C, putative, expressed	2.6341	1.78832	response to water deprivation
		LOC_Os01g62760	protein phosphatase 2C, putative, expressed	0.951421	0.973597	response to water deprivation
		LOC_Os04g01690	pyridoxal-dependent decarboxylase protein, putative, expressed	-1.0306	-1.52413	response to water deprivation
		LOC_Os09g31490	reductase, putative, expressed	0.503125	0.734936	response to water deprivation
		LOC_Os04g42100	retrotransposon protein, putative, unclassified, expressed	2.23458	1.25072	response to oxidative stress
		LOC_Os03g17760	RNA recognition motif containing protein, putative, expressed	-1.31848	-0.512812	response to water deprivation
		LOC_Os02g18410	salt stress root protein RS1, putative, expressed	-2.36558	-1.36181	response to water deprivation
		LOC_Os06g50330	senescence-associated protein, putative, expressed	-0.626235	-1.01908	response to water deprivation
		LOC_Os01g54480	serine/threonine protein kinase, putative, expressed	-0.780198	-0.75454	response to water deprivation
		LOC_Os03g15570	STE_MEKK_ste11_MAP3K.12 - STE kinases include homologs to sterile 7, sterile 11 and sterile 20 from yeast, expressed	-0.41044	-0.539042	response to osmotic stress
		LOC_Os01g12920	thioesterase family protein, putative, expressed	0.583261	1.0962	response to oxidative stress
		LOC_Os03g45920	tubulin/FtsZ domain containing protein, putative, expressed	-1.22717	-0.559692	response to salt stress
		LOC_Os10g02300	uncharacterized Cys-rich domain containing protein, putative, expressed	1.28704	1.66459	response to oxidative stress
		LOC_Os10g39100	uncharacterized Cys-rich domain containing protein, putative, expressed	1.34071	1.30987	response to osmotic stress
		LOC_Os02g36940	uncharacterized Cys-rich domain containing protein, putative, expressed	-1.03815	-1.24081	response to oxidative stress
		LOC_Os01g61080	WRKY24, expressed	-0.697358	-1.35447	response to water deprivation
unique to VN	302	LOC_Os08g35740	12-oxophytodienoate reductase, putative, expressed	-0.462634		response to water deprivation
		LOC_Os01g16190	26S proteasome non-ATPase regulatory subunit 14, putative, expressed	-0.320105		response to salt stress
		LOC_Os11g29400	6-phosphogluconate dehydrogenase, decarboxylating, putative, expressed	-1.16301		response to water deprivation
		LOC_Os06g36670	abscisic acid receptor PYL2	-1.10909		response to oxidative stress
		LOC_Os05g39580	abscisic acid receptor PYL4	-2.14673		response to oxidative stress
		LOC_Os12g05650	ACT domain containing protein, expressed	-0.316924		response to salt stress
		LOC_Os01g64630	actin, putative, expressed	-0.473714		response to salt stress
		LOC_Os10g36650	actin, putative, expressed	-0.611297		response to salt stress
		LOC_Os03g61970	actin, putative, expressed	-0.436732		response to salt stress
		LOC_Os03g50885	actin, putative, expressed	-0.483113		response to salt stress
		LOC_Os01g73310	actin, putative, expressed	-0.449482		response to salt stress
		LOC_Os09g26880	aldehyde dehydrogenase, putative, expressed	0.615499		response to salt stress
		LOC_Os11g08300	aldehyde dehydrogenase, putative, expressed	-0.35377		response to water deprivation
		LOC_Os04g57560	amine oxidase, flavin-containing, domain containing protein, expressed	-0.648765		response to water deprivation
		LOC_Os03g44150	aminotransferase, putative, expressed	1.03908		response to water deprivation
		LOC_Os08g39300	aminotransferase, putative, expressed	0.962826		response to salt stress
		LOC_Os04g39780	AMP-binding enzyme family protein, expressed	0.656367		response to oxidative stress
		LOC_Os04g59520	anthranilate phosphoribosyltransferase, putative, expressed	-0.54339		response to oxidative stress
		LOC_Os02g44490	anthranilate phosphoribosyltransferase, putative, expressed	-0.661761		response to oxidative stress
		LOC_Os05g30750	anthranilate phosphoribosyltransferase, putative, expressed	-0.356366		response to oxidative stress
		LOC_Os04g57340	AP2 domain containing protein, expressed	-0.737426		response to water deprivation
		LOC_Os01g74450	aquaporin protein, putative, expressed	-0.401995		response to salt stress
		LOC_Os06g22960	aquaporin protein, putative, expressed	-0.739239		response to salt stress
		LOC_Os03g05290	aquaporin protein, putative, expressed	-0.649166		response to salt stress
		LOC_Os02g44630	aquaporin protein, putative, expressed	-0.6245		response to salt stress
		LOC_Os04g47220	aquaporin protein, putative, expressed	-0.401609		response to salt stress
		LOC_Os01g04710	aspartic proteinase, putative, expressed	-1.01163		response to water deprivation
		LOC_Os03g02240	AT-GTL1, putative, expressed	-1.44103		response to water deprivation
		LOC_Os08g44750	auxin-induced protein 5NG4, putative, expressed	-0.619641		response to salt stress
		LOC_Os02g02310	auxin-induced protein 5NG4, putative, expressed	-0.49315		response to salt stress
		LOC_Os06g35900	BES1/BZR1 homolog protein, putative, expressed	-0.454063		response to water deprivation
		LOC_Os11g02610	BTBN20 - Bric-a-Brac, Tramtrack, Broad Complex BTB domain with non-phototropic hypocotyl 3 NPH3 and coiled-coil domains, expressed	-1.33167		response to salt stress
		LOC_Os12g02530	BTBN22 - Bric-a-Brac, Tramtrack, Broad Complex BTB domain with non-phototropic hypocotyl 3 NPH3 and coiled-coil domains, expressed	-1.80734		response to salt stress
		LOC_Os03g52880	BTBN9 - Bric-a-Brac, Tramtrack, Broad Complex BTB domain with non-phototropic hypocotyl 3 NPH3 and coiled-coil domains, expressed	-0.708471		response to salt stress
		LOC_Os01g66890	BTBZ1 - Bric-a-Brac, Tramtrack, and Broad Complex BTB domain with TAZ zinc finger and Calmodulin-binding domains, expressed	-0.427463		response to salt stress
		LOC_Os06g10880	bZIP transcription factor, putative, expressed	-0.39017		response to salt stress
		LOC_Os06g14370	caleosin related protein, putative, expressed	-0.400505		response to salt stress
		LOC_Os03g61670	calreticulin precursor, putative, expressed	0.91313		response to salt stress
		LOC_Os04g49510	CAMK_CAMK_like.27 - CAMK includes calcium/calmodulin depedent protein kinases, expressed	-0.266452		response to water deprivation
		LOC_Os03g03510	CAMK_KIN1/SNF1/Nim1_like.15 - CAMK includes calcium/calmodulin depedent protein kinases, expressed	0.344404		response to water deprivation
		LOC_Os03g03910	catalase domain containing protein, expressed	0.863836		response to oxidative stress
		LOC_Os03g52690	CBS domain containing membrane protein, putative, expressed	-0.346582		response to salt stress
		LOC_Os01g54620	CESA4 - cellulose synthase, expressed	0.502322		response to osmotic stress
		LOC_Os07g10770	CESA8 - cellulose synthase, expressed	-0.407564		response to salt stress
		LOC_Os01g10840	CGMC_GSK.2 - CGMC includes CDA, MAPK, GSK3, and CLKC kinases, expressed	-0.274889		response to salt stress
		LOC_Os01g19150	CGMC_GSK.3 - CGMC includes CDA, MAPK, GSK3, and CLKC kinases, expressed	0.310991		response to salt stress
		LOC_Os02g14130	CGMC_GSK.4 - CGMC includes CDA, MAPK, GSK3, and CLKC kinases, expressed	-0.320117		response to salt stress
		LOC_Os05g11730	CGMC_GSK.7 - CGMC includes CDA, MAPK, GSK3, and CLKC kinases, expressed	-0.315603		response to salt stress
		LOC_Os03g17700	CGMC_MAPKCGMC_2_ERK.2 - CGMC includes CDA, MAPK, GSK3, and CLKC kinases, expressed	-0.406513		response to oxidative stress
		LOC_Os11g32650	chalcone synthase, putative, expressed	1.15281		response to oxidative stress
		LOC_Os03g44620	chaperone protein dnaJ, putative, expressed	0.803877		response to salt stress
		LOC_Os06g09679	chaperonin, putative, expressed	-0.334907		response to salt stress
		LOC_Os09g32080	CHIT13 - Chitinase family protein precursor, expressed	-0.536337		response to salt stress
		LOC_Os07g40710	circadian clock coupling factor-related, putative, expressed	-0.555215		response to salt stress
		LOC_Os03g55850	cold acclimation protein WCOR413, putative, expressed	-0.5505		response to desiccation
		LOC_Os05g49170	cold acclimation protein WCOR413, putative, expressed	0.739332		response to salt stress
		LOC_Os03g11960	copper/zinc superoxide dismutase, putative, expressed	0.316067		response to oxidative stress
		LOC_Os08g44770	copper/zinc superoxide dismutase, putative, expressed	0.276899		response to oxidative stress
		LOC_Os04g53190	CPuORF12 - conserved peptide uORF-containing transcript, expressed	0.391122		response to water deprivation
		LOC_Os09g28354	CPuORF39 - conserved peptide uORF-containing transcript, expressed	0.723763		response to water deprivation
		LOC_Os12g36890	CSLD4 - cellulose synthase-like family D, expressed	-0.996135		response to water deprivation
		LOC_Os08g06380	CSLF6 - cellulose synthase-like family F; beta1,3;1,4 glucan synthase, expressed	-1.04264		response to water deprivation
		LOC_Os10g33270	cyanate hydratase, putative, expressed	-0.625242		response to salt stress
		LOC_Os09g02270	cyclase family protein, putative, expressed	0.992462		response to salt stress
		LOC_Os06g43180	cyclase family protein, putative, expressed	0.503884		response to salt stress
		LOC_Os10g42280	cyclase/dehydrase family protein, putative, expressed	-0.926353		response to oxidative stress
		LOC_Os03g18600	cyclase/dehydrase family protein, putative, expressed	-1.98879		response to oxidative stress
		LOC_Os04g24600	cysteine proteinase 1 precursor, putative, expressed	-0.683805		response to water deprivation
		LOC_Os02g57980	DEAD/DEAH box helicase, putative, expressed	0.3977		response to water deprivation
		LOC_Os12g41715	DEAD-box ATP-dependent RNA helicase, putative, expressed	0.366521		response to water deprivation
		LOC_Os03g45280	dehydrin, putative, expressed	0.65459		response to water stimulus
		LOC_Os11g26760	dehydrin, putative, expressed	4.43335		response to water stimulus
		LOC_Os11g26790	dehydrin, putative, expressed	5.45893		response to water stimulus
		LOC_Os11g10520	dehydrogenase, putative, expressed	0.993074		response to salt stress
		LOC_Os01g14580	dehydrogenase, putative, expressed	0.414892		response to salt stress
		LOC_Os09g31514	dihydroflavonol-4-reductase, putative, expressed	1.815		response to water deprivation
		LOC_Os12g39620	disease resistance protein, putative, expressed	0.277086		response to water deprivation
		LOC_Os10g37490	DNA excision repair protein ERCC-1, putative, expressed	0.416242		response to oxidative stress
		LOC_Os11g47760	DnaK family protein, putative, expressed	0.480889		response to salt stress
		LOC_Os03g16920	DnaK family protein, putative, expressed	1.03311		response to salt stress
		LOC_Os03g16860	DnaK family protein, putative, expressed	-0.817153		response to salt stress
		LOC_Os05g48800	drought induced 19 protein, putative, expressed	0.636514		response to water deprivation
		LOC_Os08g31510	DUF581 domain containing protein, expressed	-0.709391		response to salt stress
		LOC_Os07g46670	early response to dehydration 15, putative, expressed	-0.334419		response to salt stress
		LOC_Os06g04510	enolase, putative, expressed	0.818654		response to salt stress
		LOC_Os03g14450	enolase, putative, expressed	-0.412742		response to salt stress
		LOC_Os08g39830	ethylene-insensitive 3, putative, expressed	-1.07706		response to salt stress
		LOC_Os03g49400	ethylene-insensitive protein, putative, expressed	0.643525		response to oxidative stress
		LOC_Os04g32620	ethylene-responsive transcription factor ERF114, putative, expressed	0.803789		response to salt stress
		LOC_Os05g12630	expressed protein	1.95998		response to desiccation
		LOC_Os12g05690	expressed protein	2.88607		response to oxidative stress
		LOC_Os05g46340	expressed protein	0.870728		response to water deprivation
		LOC_Os10g07380	expressed protein	-0.908758		response to oxidative stress
		LOC_Os05g09580	expressed protein	0.442117		response to oxidative stress
		LOC_Os01g03080	expressed protein	-1.16639		response to oxidative stress
		LOC_Os09g13920	expressed protein	-0.600714		response to oxidative stress
		LOC_Os03g53390	expressed protein	0.731587		response to oxidative stress
		LOC_Os12g32470	expressed protein	0.669287		response to oxidative stress
		LOC_Os03g24820	expressed protein	-1.24282		response to oxidative stress
		LOC_Os02g53110	expressed protein	-0.376482		response to water deprivation
		LOC_Os10g18340	expressed protein	-1.28085		response to salt stress
		LOC_Os01g70400	expressed protein	-0.853995		response to oxidative stress
		LOC_Os02g13370	expressed protein	0.896519		response to oxidative stress
		LOC_Os03g45760	expressed protein	-0.652535		response to salt stress
		LOC_Os01g67750	expressed protein	-0.326847		response to salt stress
		LOC_Os02g50810	expressed protein	-0.89739		response to oxidative stress
		LOC_Os06g02540	expressed protein	0.86587		response to water deprivation
		LOC_Os10g42250	expressed protein	-0.27871		response to salt stress
		LOC_Os04g45750	expressed protein	-0.38825		response to water deprivation
		LOC_Os09g33920	expressed protein	0.462944		response to water deprivation
		LOC_Os03g11770	expressed protein	-0.849027		response to water deprivation
		LOC_Os07g46510	expressed protein	-1.6434		response to oxidative stress
		LOC_Os06g40740	expressed protein	0.35687		response to oxidative stress
		LOC_Os10g21130	expressed protein	-1.2772		response to oxidative stress
		LOC_Os08g10400	expressed protein	-0.60564		response to oxidative stress
		LOC_Os02g43300	expressed protein	-0.863052		response to water deprivation
		LOC_Os01g19880	expressed protein	-0.742336		response to oxidative stress
		LOC_Os04g51680	expressed protein	-0.603001		response to salt stress
		LOC_Os10g37240	expressed protein	-0.450216		response to water deprivation
		LOC_Os01g08670	expressed protein	-0.800474		response to oxidative stress
		LOC_Os01g10400	expressed protein	1.44972		response to osmotic stress
		LOC_Os03g19260	expressed protein	-0.786786		response to oxidative stress
		LOC_Os04g53195	expressed protein	0.391195		response to water deprivation
		LOC_Os05g05230	expressed protein	0.418042		response to water deprivation
		LOC_Os01g04170	expressed protein	-0.752245		response to water deprivation
		LOC_Os04g31050	expressed protein	-0.475418		response to oxidative stress
		LOC_Os02g03370	expressed protein	0.845138		response to oxidative stress
		LOC_Os03g61570	expressed protein	-0.365154		response to water deprivation
		LOC_Os02g36380	FAD binding domain of DNA photolyase domain containing protein, expressed	-0.390281		response to water deprivation
		LOC_Os09g33930	farnesyltransferase/geranylgeranyltransferase type-1 subunitalpha, putative, expressed	0.671264		response to water deprivation
		LOC_Os03g03600	fasciclin-like arabinogalactan protein, putative, expressed	-0.629116		response to salt stress
		LOC_Os05g38500	fasciclin-like arabinogalactan protein, putative, expressed	-0.739363		response to salt stress
		LOC_Os08g35210	ferric reductase, putative, expressed	-0.427289		response to water deprivation
		LOC_Os04g03980	flavin monooxygenase, putative, expressed	-0.429097		response to water deprivation
		LOC_Os01g67860	fructose-bisphospate aldolase isozyme, putative, expressed	-0.414082		response to salt stress
		LOC_Os04g56400	glutamine synthetase, catalytic domain containing protein, expressed	-0.453764		response to osmotic stress
		LOC_Os03g04220	glutathione S-transferase, putative, expressed	-0.512001		response to oxidative stress
		LOC_Os04g40950	glyceraldehyde-3-phosphate dehydrogenase, putative, expressed	-0.407888		response to oxidative stress
		LOC_Os03g20120	glycosyl transferase 8 domain containing protein, putative, expressed	0.72122		response to water deprivation
		LOC_Os07g48830	glycosyl transferase 8 domain containing protein, putative, expressed	4.52323		response to water deprivation
		LOC_Os03g18890	glycosyl transferase 8 domain containing protein, putative, expressed	-0.679842		response to oxidative stress
		LOC_Os02g50600	glycosyl transferase 8 domain containing protein, putative, expressed	-0.655375		response to oxidative stress
		LOC_Os06g13760	glycosyl transferase 8 domain containing protein, putative, expressed	-0.565115		response to oxidative stress
		LOC_Os01g07850	glyoxalase family protein, putative, expressed	-1.76848		response to water deprivation
		LOC_Os06g43620	haemolysin-III, putative, expressed	-0.778369		response to salt stress
		LOC_Os06g44250	haemolysin-III, putative, expressed	-0.750728		response to salt stress
		LOC_Os12g06220	harpin-induced protein 1 domain containing protein, expressed	-0.991053		response to desiccation
		LOC_Os07g14700	harpin-induced protein 1 domain containing protein, expressed	-1.16142		response to desiccation
		LOC_Os08g44410	harpin-induced protein 1 domain containing protein, expressed	-0.565702		response to desiccation
		LOC_Os02g44670	harpin-induced protein 1 domain containing protein, expressed	-1.2405		response to desiccation
		LOC_Os01g39290	harpin-induced protein 1 domain containing protein, expressed	-0.551041		response to desiccation
		LOC_Os03g62010	harpin-induced protein 1 domain containing protein, expressed	-1.47351		response to desiccation
		LOC_Os07g34720	harpin-induced protein 1 domain containing protein, expressed	-1.04572		response to desiccation
		LOC_Os02g33550	harpin-induced protein 1 domain containing protein, expressed	-0.976611		response to desiccation
		LOC_Os02g52150	heat shock 22 kDa protein, mitochondrial precursor, putative, expressed	-1.00401		response to osmotic stress
		LOC_Os03g50860	histidine kinase, putative, expressed	-0.267239		response to water deprivation
		LOC_Os01g69920	histidine kinase, putative, expressed	0.375844		response to water deprivation
		LOC_Os08g36440	HVA22, putative, expressed	0.691908		response to salt stress
		LOC_Os11g30500	HVA22, putative, expressed	0.954109		response to water deprivation
		LOC_Os09g15365	hydrophobic protein, putative, expressed	-0.764237		response to salt stress
		LOC_Os01g01650	isoflavone reductase homolog IRL, putative, expressed	-1.38124		response to oxidative stress
		LOC_Os01g50910	late embryogenesis abundant protein, group 3, putative, expressed	3.73817		response to desiccation
		LOC_Os05g46480	late embryogenesis abundant protein, group 3, putative, expressed	2.88393		response to desiccation
		LOC_Os01g51360	lipase, putative, expressed	-1.00935		response to salt stress
		LOC_Os03g19070	long cell-linked locus protein, putative, expressed	-0.596369		response to water deprivation
		LOC_Os02g44310	LTPL112 - Protease inhibitor/seed storage/LTP family protein precursor, expressed	-0.572025		response to salt stress
		LOC_Os10g40470	LTPL142 - Protease inhibitor/seed storage/LTP family protein precursor, putative, expressed	0.567721		response to salt stress
		LOC_Os10g40510	LTPL144 - Protease inhibitor/seed storage/LTP family protein precursor, expressed	-1.25045		response to salt stress
		LOC_Os10g40530	LTPL146 - Protease inhibitor/seed storage/LTP family protein precursor, expressed	-1.00839		response to salt stress
		LOC_Os04g53410	MBTB7 - Bric-a-Brac, Tramtrack, Broad Complex BTB domain with Meprin and TRAF Homology MATH domain, expressed	0.484904		response to osmotic stress
		LOC_Os11g47809	metallothionein, putative, expressed	-0.494445		response to osmotic stress
		LOC_Os03g17870	metallothionein, putative, expressed	1.67603		response to osmotic stress
		LOC_Os10g25674	mps one binder kinase activator-like 1A, putative, expressed	-0.644918		response to salt stress
		LOC_Os08g05890	MSP domain containing protein, expressed	-0.439933		response to osmotic stress
		LOC_Os02g53670	MYB family transcription factor, putative, expressed	0.291203		response to salt stress
		LOC_Os08g06110	MYB family transcription factor, putative, expressed	0.374987		response to salt stress
		LOC_Os05g51160	Myb transcription factor, putative, expressed	-0.762333		response to salt stress
		LOC_Os10g33810	myb-related protein Myb4, putative, expressed	-0.510959		response to water deprivation
		LOC_Os04g33060	NAD dependent epimerase/dehydratase family protein, putative, expressed	0.559255		response to oxidative stress
		LOC_Os10g35960	NAD-dependent malic enzyme, mitochondrial precursor, putative, expressed	0.48573		response to salt stress
		LOC_Os01g72460	NADPH quinone oxidoreductase, putative, expressed	0.590879		response to osmotic stress
		LOC_Os03g44380	NCED3	0.632783		response to osmotic stress
		LOC_Os07g05940	NCED4	2.27907		response to osmotic stress
		LOC_Os01g66120	No apical meristem protein, putative, expressed	0.607086		response to water deprivation
		LOC_Os11g08210	no apical meristem protein, putative, expressed	0.389502		response to water deprivation
		LOC_Os05g34830	No apical meristem protein, putative, expressed	1.78695		response to water deprivation
		LOC_Os01g61010	nodulin, putative, expressed	0.968435		response to salt stress
		LOC_Os05g31760	OsANN4	-1.22369		response to water deprivation
		LOC_Os06g11800	OsANN5	-0.451195		response to water deprivation
		LOC_Os03g17690	OsAPx1 - Cytosolic Ascorbate Peroxidase encoding gene 1-8, expressed	0.624819		response to oxidative stress
		LOC_Os07g49400	OsAPx2 - Cytosolic Ascorbate Peroxidase encoding gene 4,5,6,8, expressed	-0.64906		response to oxidative stress
		LOC_Os08g43560	OsAPx4 - Peroxisomal Ascorbate Peroxidase encoding gene 5,8,9, expressed	0.421416		response to oxidative stress
		LOC_Os03g22800	OsFBT5 - F-box and tubby domain containing protein, expressed	-0.318612		response to salt stress
		LOC_Os05g50890	OsGH3.5 - Probable indole-3-acetic acid-amido synthetase, expressed	-0.40325		response to salt stress
		LOC_Os05g05180	OsGH3.6 - Probable indole-3-acetic acid-amido synthetase, expressed	-0.495141		response to salt stress
		LOC_Os05g04700	OsRCI2-6 - Hydrophobic protein LTI6B, expressed	0.349668		response to salt stress
		LOC_Os09g33986	peptidase, T1 family, putative, expressed	-0.273988		response to salt stress
		LOC_Os06g06030	peptidase, T1 family, putative, expressed	-0.267054		response to oxidative stress
		LOC_Os09g36710	peptidase, T1 family, putative, expressed	-0.323178		response to salt stress
		LOC_Os03g24600	peptide methionine sulfoxide reductase msrB, putative, expressed	-0.440302		response to oxidative stress
		LOC_Os06g27760	peptide methionine sulfoxide reductase msrB, putative, expressed	0.946858		response to oxidative stress
		LOC_Os04g40600	peptide methionine sulfoxide reductase, putative, expressed	-0.702942		response to oxidative stress
		LOC_Os03g01090	peptidyl-prolyl cis-trans isomerase, cyclophilin type, putative, expressed	-0.577161		response to oxidative stress
		LOC_Os02g28980	peptidyl-prolyl isomerase, putative, expressed	-0.397955		response to osmotic stress
		LOC_Os06g29470	peroxidase precursor, putative, expressed	-0.643722		response to oxidative stress
		LOC_Os06g46799	peroxidase precursor, putative, expressed	-1.4698		response to oxidative stress
		LOC_Os01g15810	peroxidase precursor, putative, expressed	-0.737064		response to oxidative stress
		LOC_Os01g22230	peroxidase precursor, putative, expressed	-0.716098		response to oxidative stress
		LOC_Os01g22370	peroxidase precursor, putative, expressed	-0.482638		response to oxidative stress
		LOC_Os01g16450	peroxidase precursor, putative, expressed	-0.696932		response to oxidative stress
		LOC_Os02g14170	peroxidase precursor, putative, expressed	-0.946991		response to oxidative stress
		LOC_Os01g22336	peroxidase precursor, putative, expressed	0.447376		response to oxidative stress
		LOC_Os12g02060	peroxidase precursor, putative, expressed	1.88063		response to oxidative stress
		LOC_Os06g35490	peroxidase precursor, putative, expressed	-0.882302		response to oxidative stress
		LOC_Os06g16350	peroxidase precursor, putative, expressed	0.620633		response to oxidative stress
		LOC_Os09g32964	peroxidase precursor, putative, expressed	-0.515372		response to oxidative stress
		LOC_Os04g56180	peroxidase precursor, putative, expressed	-0.682845		response to oxidative stress
		LOC_Os09g29490	peroxidase precursor, putative, expressed	-0.643338		response to oxidative stress
		LOC_Os04g34630	peroxidase precursor, putative, expressed	-1.40899		response to oxidative stress
		LOC_Os05g04470	peroxidase precursor, putative, expressed	-1.53197		response to oxidative stress
		LOC_Os12g08920	peroxidase precursor, putative, expressed	-0.851479		response to oxidative stress
		LOC_Os03g13200	peroxidase precursor, putative, expressed	-1.55417		response to oxidative stress
		LOC_Os01g22352	peroxidase precursor, putative, expressed	1.31909		response to oxidative stress
		LOC_Os07g01400	peroxidase precursor, putative, expressed	-1.42953		response to oxidative stress
		LOC_Os07g48060	peroxidase precursor, putative, expressed	0.623631		response to oxidative stress
		LOC_Os06g20150	peroxidase precursor, putative, expressed	-0.754553		response to oxidative stress
		LOC_Os05g04410	peroxidase precursor, putative, expressed	-0.920107		response to oxidative stress
		LOC_Os01g10850	peroxidase precursor, putative, expressed	-0.773103		response to oxidative stress
		LOC_Os04g59160	peroxidase precursor, putative, expressed	-0.556249		response to oxidative stress
		LOC_Os02g58720	peroxidase precursor, putative, expressed	-0.925083		response to oxidative stress
		LOC_Os10g39170	peroxidase precursor, putative, expressed	-1.07338		response to oxidative stress
		LOC_Os04g53640	peroxidase precursor, putative, expressed	-1.03116		response to oxidative stress
		LOC_Os04g59150	peroxidase precursor, putative, expressed	-0.366303		response to oxidative stress
		LOC_Os08g02110	peroxidase precursor, putative, expressed	-0.688914		response to oxidative stress
		LOC_Os01g19020	peroxidase precursor, putative, expressed	-1.2408		response to oxidative stress
		LOC_Os06g48020	peroxidase precursor, putative, expressed	1.60222		response to oxidative stress
		LOC_Os10g02040	peroxidase precursor, putative, expressed	-1.78926		response to oxidative stress
		LOC_Os09g15510	peroxidase precursor, putative, expressed	-3.6249		response to oxidative stress
		LOC_Os01g15830	peroxidase precursor, putative, expressed	-0.444525		response to oxidative stress
		LOC_Os02g14160	peroxidase precursor, putative, expressed	-0.555586		response to oxidative stress
		LOC_Os07g48030	peroxidase precursor, putative, expressed	-0.784904		response to oxidative stress
		LOC_Os07g02440	peroxidase precursor, putative, expressed	-0.958454		response to oxidative stress
		LOC_Os07g34710	peroxidase precursor, putative, expressed	-0.888122		response to oxidative stress
		LOC_Os03g02920	peroxidase precursor, putative, expressed	-0.530422		response to oxidative stress
		LOC_Os07g44440	peroxiredoxin, putative, expressed	2.74325		response to oxidative stress
		LOC_Os04g58580	phosphomannomutase, putative, expressed	-0.612014		response to salt stress
		LOC_Os01g38380	plant protein of unknown function domain containing protein, expressed	1.13115		response to water deprivation
		LOC_Os08g30520	plant protein of unknown function domain containing protein, expressed	-0.442139		response to water deprivation
		LOC_Os01g21650	plant protein of unknown function domain containing protein, expressed	1.61656		response to water deprivation
		LOC_Os06g06550	plant protein of unknown function domain containing protein, expressed	-0.687796		response to water deprivation
		LOC_Os11g34090	plant protein of unknown function domain containing protein, expressed	-1.04297		response to water deprivation
		LOC_Os04g42650	plant protein of unknown function domain containing protein, expressed	-0.871218		response to water deprivation
		LOC_Os10g31240	plant protein of unknown function domain containing protein, expressed	-0.507586		response to water deprivation
		LOC_Os04g38900	prohibitin, putative, expressed	-0.378823		response to salt stress
		LOC_Os07g43900	protein kinase domain containing protein, expressed	-0.516112		response to water deprivation
		LOC_Os02g50970	protein kinase domain containing protein, expressed	-0.302803		response to salt stress
		LOC_Os06g12590	protein kinase, putative, expressed	-0.388266		response to salt stress
		LOC_Os09g15670	protein phosphatase 2C, putative, expressed	1.08083		response to water deprivation
		LOC_Os03g18150	protein phosphatase 2C, putative, expressed	0.375741		response to osmotic stress
		LOC_Os01g53294	RBOHA	-0.5321		response to water deprivation
		LOC_Os12g43640	receptor-like protein kinase HAIKU2 precursor, putative, expressed	0.646521		response to oxidative stress
		LOC_Os06g41840	reductase, putative, expressed	0.740351		response to water deprivation
		LOC_Os07g04910	reticulon domain containing protein, putative, expressed	-0.543204		response to salt stress
		LOC_Os02g16620	reticulon domain containing protein, putative, expressed	0.551524		response to salt stress
		LOC_Os03g56900	reticulon domain containing protein, putative, expressed	-0.501949		response to salt stress
		LOC_Os05g47690	reticulon domain containing protein, putative, expressed	0.468105		response to salt stress
		LOC_Os01g12650	reticulon domain containing protein, putative, expressed	-0.46514		response to salt stress
		LOC_Os08g06630	RNA polymerase sigma factor, putative, expressed	1.26644		response to salt stress
		LOC_Os01g13210	salt stress root protein RS1, putative, expressed	-0.703342		response to water deprivation
		LOC_Os01g50610	SAM dependent carboxyl methyltransferase, putative, expressed	-1.0174		response to water deprivation
		LOC_Os02g52250	SKIP/SNW domain containing protein, expressed	0.301163		response to salt stress
		LOC_Os07g28440	SNARE associated Golgi protein, putative, expressed	-0.326493		response to oxidative stress
		LOC_Os09g21510	STE_MEKK_ste11_MAP3K.2 - STE kinases include homologs to sterile 7, sterile 11 and sterile 20 from yeast, expressed	-0.358243		response to oxidative stress
		LOC_Os08g06640	stress-induced protein, putative, expressed	-0.354592		response to salt stress
		LOC_Os03g56220	stress-induced protein, putative, expressed	-0.679606		response to salt stress
		LOC_Os03g57310	syntaxin, putative, expressed	-1.02901		response to water deprivation
		LOC_Os02g22780	T-complex protein, putative, expressed	-0.297194		response to salt stress
		LOC_Os01g56330	TKL_IRAK_CrRLK1L-1.5 - The CrRLK1L-1 subfamily has homology to the CrRLK1L homolog, expressed	-0.553926		response to salt stress
		LOC_Os03g21540	TKL_IRAK_CrRLK1L-1.8 - The CrRLK1L-1 subfamily has homology to the CrRLK1L homolog, expressed	-0.275329		response to salt stress
		LOC_Os03g01910	transcription factor BTF3, putative, expressed	-0.317827		response to salt stress
		LOC_Os05g11990	TTL1, putative, expressed	-0.434263		response to osmotic stress
		LOC_Os05g34170	tubulin/FtsZ domain containing protein, putative, expressed	-0.645046		response to salt stress
		LOC_Os04g58920	U-box domain-containing protein, putative, expressed	-0.870799		response to water deprivation
		LOC_Os03g03180	uncharacterized Cys-rich domain containing protein, putative, expressed	-0.464446		response to osmotic stress
		LOC_Os03g61470	uncharacterized Cys-rich domain containing protein, putative, expressed	-0.605688		response to oxidative stress
		LOC_Os02g18540	uncharacterized Cys-rich domain containing protein, putative, expressed	-2.19379		response to oxidative stress
		LOC_Os02g52550	uncharacterized Cys-rich domain containing protein, putative, expressed	-0.683016		response to oxidative stress
		LOC_Os01g07530	uncharacterized glycosyltransferase, putative, expressed	-0.809908		response to water deprivation
		LOC_Os02g07690	VQ domain containing protein, putative, expressed	0.614706		response to water deprivation
		LOC_Os06g45570	VQ domain containing protein, putative, expressed	0.777353		response to water deprivation
		LOC_Os01g63900	WD domain, G-beta repeat domain containing protein, expressed	0.495104		response to oxidative stress
		LOC_Os01g10790	WD domain, G-beta repeat domain containing protein, expressed	0.379619		response to water deprivation
		LOC_Os08g38570	WD domain, G-beta repeat domain containing protein, expressed	0.520826		response to oxidative stress
		LOC_Os01g70780	WD40-like domain containing protein, putative, expressed	-0.494783		response to water deprivation
		LOC_Os07g02060	WRKY29, expressed	0.711142		response to water deprivation
		LOC_Os03g55080	WRKY3, expressed	0.615035		response to water deprivation
		LOC_Os05g27730	WRKY53, expressed	-0.557332		response to water deprivation
		LOC_Os04g51940	YT521-B, putative, expressed	0.454615		response to oxidative stress
		LOC_Os03g16480	zinc finger family protein, putative, expressed	-0.337429		response to water deprivation
		LOC_Os12g40790	zinc finger family protein, putative, expressed	0.366734		response to water deprivation
		LOC_Os08g01040	zinc finger, C3HC4 type domain containing protein, expressed	0.302348		response to water deprivation
		LOC_Os06g43210	zinc finger, C3HC4 type domain containing protein, expressed	0.554116		response to water deprivation
unique to B	29	LOC_Os02g15640	abscisic acid receptor PYL8		0.527356	response to oxidative stress
		LOC_Os01g65830	acyl-desaturase, chloroplast precursor, putative, expressed		1.1517	response to salt stress
		LOC_Os07g26660	aquaporin protein, putative, expressed		-0.666275	response to water deprivation
		LOC_Os06g19800	BURP domain containing protein, expressed		1.53141	response to salt stress
		LOC_Os04g08350	cysteine synthase, chloroplast/chromoplast precursor, putative, expressed		0.777715	response to salt stress
		LOC_Os01g50700	dehydrin family protein, expressed		1.4749	response to water stimulus
		LOC_Os01g73960	drought induced 19 protein, putative, expressed		-0.556518	response to water deprivation
		LOC_Os08g32520	expressed protein		0.81626	response to oxidative stress
		LOC_Os06g40440	expressed protein		1.07684	response to oxidative stress
		LOC_Os01g51310	expressed protein		1.18098	response to oxidative stress
		LOC_Os05g41920	expressed protein		1.48984	response to oxidative stress
		LOC_Os01g62970	expressed protein		-1.17419	response to salt stress
		LOC_Os02g56800	F-box protein PP2-B2, putative, expressed		1.55636	response to salt stress
		LOC_Os06g40640	fructose-bisphospate aldolase isozyme, putative, expressed		-1.81807	response to salt stress
		LOC_Os01g53470	harpin-induced protein 1 domain containing protein, expressed		1.33265	response to desiccation
		LOC_Os05g11320	metallothionein-like protein 3B, putative, expressed		1.78867	response to osmotic stress
		LOC_Os01g03720	MYB family transcription factor, putative, expressed		1.5204	response to water deprivation
		LOC_Os12g12580	NADP-dependent oxidoreductase, putative, expressed		-4.93115	response to oxidative stress
		LOC_Os01g51550	peroxidase family protein, expressed		1.35003	response to oxidative stress
		LOC_Os07g44550	peroxidase precursor, putative, expressed		0.581976	response to oxidative stress
		LOC_Os03g02939	peroxidase precursor, putative, expressed		0.588181	response to oxidative stress
		LOC_Os06g35480	peroxidase precursor, putative, expressed		1.70915	response to oxidative stress
		LOC_Os07g34670	peroxidase precursor, putative, expressed		-2.92707	response to oxidative stress
		LOC_Os01g73170	peroxidase precursor, putative, expressed		1.15786	response to oxidative stress
		LOC_Os03g13180	peroxidase precursor, putative, expressed		-2.6507	response to oxidative stress
		LOC_Os08g26840	plant protein of unknown function domain containing protein, expressed		0.968552	response to water deprivation
		LOC_Os02g52180	plastocyanin-like domain containing protein, putative, expressed		0.809815	response to oxidative stress
		LOC_Os05g29030	protein phosphatase 2C, putative, expressed		0.518607	response to water deprivation
		LOC_Os03g32230	ZOS3-12 - C2H2 zinc finger protein, expressed		-1.50585	response to oxidative stress
